# Supplementary material for: Comprehensive analysis of the complete mitochondrial genome of Distylium chinense
Source: Front Plant Sci. 2026 May 15;17:1820003. doi: 10.3389/fpls.2026.1820003 (PMC13219375; doi:10.3389/fpls.2026.1820003)
Supplement: Supplementary file 1 [file DataSheet1.zip]

Archive with 7 entries (6 files):
- Supplementary files/Table S1 Distylium chinense Codon_Usage.xlsx
- Supplementary files/Table S2  Distylium chinense Tandem_repeats.xlsx
- Supplementary files/Table S3 Distylium chinense Dispersed_repeats.xlsx
- Supplementary files/Table S4 Distylium chinense RNA_editing.xlsx
- Supplementary files/Table S5 Species Information for Phylogenetic Tree.xlsx
- Supplementary files/TableS6  Homologous Sequence Analysis of Distylium chinense.xlsx
- Supplementary files/
