# Supplementary material for: Comprehensive analysis of the complete mitochondrial genome of Distylium chinense
Source: Front Plant Sci. 2026 May 15;17:1820003. doi: 10.3389/fpls.2026.1820003 (PMC13219375; doi:10.3389/fpls.2026.1820003)
Supplement: Supplementary file 1 [file DataSheet1.zip › Supplementary files/Table S1 Distylium chinense Codon_Usage.xlsx]

## Sheet: Sheet1
Table S1 Relative Synonymous Codon Usage (RSCU) of Each Amino Acid in the Mitochondrial Genome of Distylium chinense
Ala	GCU	GCA	GCC	GCG
	1.59	1.01	0.92	0.48
Arg	AGA	CGA	CGU	CGG	AGG	CGC
	1.39	1.33	1.25	0.7	0.69	0.63
Asn	AAU	AAC
	1.31	0.69
Asp	GAU	GAC
	1.38	0.62
Cys	UGU	UGC
	1.21	0.79
End	UAA	UGA	UAG
	1.58	0.92	0.5
Gln	CAA	CAG
	1.5	0.5
Glu	GAA	GAG
	1.36	0.64
Gly	GGA	GGU	GGG	GGC
	1.46	1.3	0.75	0.5
His	CAU	CAC
	1.51	0.49
Ile	AUU	AUC	AUA
	1.3	0.88	0.82
Leu	UUA	CUU	UUG	CUA	CUC	CUG
	1.38	1.27	1.25	0.92	0.61	0.56
Lys	AAA	AAG
	1.18	0.82
Met	AUG
	1
Phe	UUU	UUC
	1.1	0.9
Pro	CCU	CCA	CCC	CCG
	1.41	1.13	0.76	0.7
Ser	UCU	UCA	UCC	AGU	UCG	AGC
	1.39	1.13	1.03	1	0.86	0.59
Thr	ACU	ACC	ACA	ACG
	1.36	1.04	0.97	0.63
Trp	UGG
	1
Tyr	UAU	UAC
	1.52	0.48
Val	GUU	GUA	GUG	GUC
	1.21	1.18	0.9	0.72
