# Supplementary material for: Comprehensive analysis of the complete mitochondrial genome of Distylium chinense
Source: Front Plant Sci. 2026 May 15;17:1820003. doi: 10.3389/fpls.2026.1820003 (PMC13219375; doi:10.3389/fpls.2026.1820003)
Supplement: Supplementary file 1 [file DataSheet1.zip › Supplementary files/Table S2 Distylium chinense Tandem_repeats.xlsx]

## Sheet: Tandem_repeats
Table S2 Tandem repeat sequences in the mitochondrial genome of Distylium chinense
Mitochondrial genome	Indices	Period Size	Copy Number	Consensus Size	Percent Matches	Percent Indels	Score	A	C	G	T	Entropy (0-2)
Chromosome 1	36522--36571	24	2.1	24	84	0	64	20	14	30	36	1.91
Chromosome 1	45841--45874	18	1.9	18	88	5	52	32	8	0	58	1.29
Chromosome 1	67912--67955	22	2	21	82	4	52	27	18	13	40	1.88
Chromosome 1	78234--78262	14	2.1	14	93	6	51	17	13	37	31	1.89
Chromosome 1	79794--79851	25	2.3	25	90	0	98	46	18	17	17	1.84
Chromosome 1	80631--80660	15	2	15	93	0	51	26	10	43	20	1.83
Chromosome 2	1756--1799	22	2	22	100	0	88	13	22	13	50	1.77
Chromosome 2	13617--13667	22	2.4	22	83	3	59	7	21	39	31	1.82
Chromosome 2	16598--16640	18	2.6	16	82	10	52	25	32	20	20	1.97
Chromosome 2	44768--44799	16	2	16	93	0	55	37	34	25	3	1.72
Chromosome 2	54816--54858	18	2.4	18	81	18	54	18	20	25	34	1.96
Chromosome 2	57724--57782	29	2	29	90	0	91	11	16	27	44	1.83
Chromosome 2	106389--106467	37	2.1	36	86	11	104	30	25	29	15	1.96
Chromosome 2	110995--111040	18	2.6	18	86	6	58	50	13	10	26	1.74
Chromosome 2	115955--116000	18	2.6	18	96	0	83	41	23	28	6	1.79
Chromosome 2	216193--216266	30	2.5	30	97	0	139	44	31	6	17	1.75
Chromosome 2	248138--248169	13	2.5	13	94	0	55	31	12	34	21	1.91
Chromosome 2	261432--261460	12	2.3	13	94	5	51	20	24	24	31	1.98
Chromosome 2	293819--293865	24	2	24	95	0	85	36	12	4	46	1.62
Chromosome 2	298685--298770	35	2.5	35	100	0	172	17	44	15	23	1.86
Chromosome 2	315740--315800	26	2.3	26	97	0	113	6	57	0	36	1.25
Chromosome 2	320014--320066	26	2	26	85	7	72	30	20	30	18	1.97
Chromosome 2	339927--340091	24	6.9	24	95	0	303	33	19	28	18	1.95
Chromosome 2	354549--354599	15	3.4	15	100	0	102	52	7	33	5	1.54
Chromosome 2	355412--355445	14	2.4	14	90	0	50	47	14	20	17	1.83
Chromosome 2	361453--361485	7	4.7	7	96	0	57	27	15	0	57	1.38
Chromosome 2	361589--361794	71	3	68	82	6	297	15	29	14	40	1.86
Chromosome 2	407172--407238	28	2.4	28	100	0	134	46	7	23	22	1.77
Chromosome 2	410472--410498	12	2.2	12	100	0	54	33	37	14	14	1.88
Chromosome 2	424520--424598	39	2	39	95	0	140	32	18	26	21	1.97
Chromosome 2	429472--429507	19	2	19	89	10	58	5	27	22	44	1.75
Chromosome 2	443337--443383	21	2.2	22	88	7	71	27	38	19	14	1.91
Chromosome 2	459703--459741	14	2.7	15	84	15	55	28	12	15	43	1.83
Chromosome 2	477358--477390	15	2.4	14	90	10	50	33	12	33	21	1.9
Chromosome 2	483105--483150	22	2.1	22	100	0	92	30	19	36	13	1.9
Chromosome 2	492722--492753	14	2.3	14	100	0	64	21	18	59	0	1.38
Chromosome 2	496662--496694	14	2.4	14	100	0	66	21	18	60	0	1.36
Chromosome 2	500629--500660	16	2	16	93	0	55	34	31	9	25	1.87
Chromosome 2	507199--507283	18	4.7	18	92	0	125	16	35	36	11	1.85
Chromosome 2	511989--512032	17	2.8	15	80	12	52	31	20	22	25	1.98
Chromosome 2	529107--529157	9	5.7	9	88	0	75	27	17	21	33	1.96
Chromosome 2	529107--529157	18	2.8	18	90	0	84	27	17	21	33	1.96
Chromosome 2	535787--535818	14	2.3	14	100	0	64	0	59	18	21	1.38
Chromosome 2	553137--553175	20	2	20	100	0	78	35	10	38	15	1.81
Chromosome 2	557711--557740	14	2.1	14	93	0	51	46	26	26	0	1.53
Chromosome 2	607975--607999	12	2.1	12	100	0	50	12	40	8	40	1.72
Chromosome 2	651695--651752	29	2	29	86	0	80	20	29	17	32	1.95
Chromosome 2	658988--659012	10	2.5	10	100	0	50	0	16	0	84	0.63
Chromosome 2	670109--670148	10	4	10	86	0	53	22	22	25	30	1.99
Chromosome 2	671631--671667	15	2.4	16	90	9	67	0	32	0	67	0.91
Chromosome 2	693855--693917	13	4.8	13	96	0	108	19	22	22	36	1.95
Chromosome 2	762250--762276	11	2.5	11	100	0	54	59	0	25	14	1.36
Chromosome 2	765968--766032	21	3	21	79	20	73	32	24	21	21	1.98
Chromosome 2	779444--779480	18	2.1	18	94	0	65	51	16	21	10	1.74
