# Supplementary material for: Comprehensive analysis of the complete mitochondrial genome of Distylium chinense
Source: Front Plant Sci. 2026 May 15;17:1820003. doi: 10.3389/fpls.2026.1820003 (PMC13219375; doi:10.3389/fpls.2026.1820003)
Supplement: Supplementary file 1 [file DataSheet1.zip › Supplementary files/Table S3 Distylium chinense Dispersed_repeats.xlsx]

## Sheet: Dispersed_repeats
Table S3 Dispersed repeat sequences in the mitochondrial genome of Distylium chinense
ID	Length	Type	The first repeating unit			The second repeating unit
			Position	Start	End	Position	Start	End
R1	13641	F	Chromosome 1	1	13641	Chromosome 1	52508	66148
R2	6036	F	Chromosome 2	713905	719940	Chromosome 2	752533	758568
R3	3678	P	Chromosome 1	122650	126327	Chromosome 2	234491	238168
R4	3614	P	Chromosome 2	546490	550103	Chromosome 2	710514	714127
R5	800	F	Chromosome 1	163	962	Chromosome 1	52670	53469
R6	800	P	Chromosome 1	163	962	Chromosome 2	108853	109652
R7	800	P	Chromosome 1	52670	53469	Chromosome 2	108853	109652
R8	430	F	Chromosome 1	125898	126327	Chromosome 2	189223	189652
R9	430	P	Chromosome 1	125898	126327	Chromosome 2	234491	234920
R10	430	P	Chromosome 2	189223	189652	Chromosome 2	234491	234920
R11	410	F	Chromosome 2	186037	186446	Chromosome 2	507534	507943
R12	362	F	Chromosome 2	231270	231631	Chromosome 2	379128	379489
R13	272	F	Chromosome 1	1590	1861	Chromosome 1	54097	54368
R14	272	P	Chromosome 1	1590	1861	Chromosome 2	231342	231613
R15	272	P	Chromosome 1	1590	1861	Chromosome 2	379200	379471
R16	272	P	Chromosome 1	54097	54368	Chromosome 2	231342	231613
R17	272	P	Chromosome 1	54097	54368	Chromosome 2	379200	379471
R18	272	F	Chromosome 2	231342	231613	Chromosome 2	379200	379471
R19	223	P	Chromosome 2	546490	546712	Chromosome 2	713905	714127
R20	223	P	Chromosome 2	546490	546712	Chromosome 2	752533	752755
R21	223	F	Chromosome 2	713905	714127	Chromosome 2	752533	752755
R22	181	P	Chromosome 2	490817	490997	Chromosome 2	624470	624650
R23	173	F	Chromosome 1	1	173	Chromosome 1	52508	52680
R24	173	P	Chromosome 1	1	173	Chromosome 2	197518	197690
R25	173	P	Chromosome 1	52508	52680	Chromosome 2	197518	197690
R26	145	P	Chromosome 2	483790	483934	Chromosome 2	18633	18777
R27	125	P	Chromosome 2	656329	656453	Chromosome 1	44124	44248
R28	122	F	Chromosome 2	332110	332231	Chromosome 2	592924	593045
R29	122	P	Chromosome 2	166827	166948	Chromosome 2	397965	398086
R30	117	F	Chromosome 2	339927	340043	Chromosome 2	339975	340091
R31	116	F	Chromosome 2	514062	514177	Chromosome 2	578070	578185
R32	114	P	Chromosome 2	507420	507533	Chromosome 1	1942	2055
R33	114	P	Chromosome 2	507420	507533	Chromosome 1	54449	54562
R34	114	F	Chromosome 1	1942	2055	Chromosome 1	54449	54562
R35	106	F	Chromosome 1	32281	32386	Chromosome 2	353846	353951
R36	104	F	Chromosome 2	4876	4979	Chromosome 2	666432	666535
R37	103	P	Chromosome 1	124297	124399	Chromosome 2	236419	236521
R38	103	F	Chromosome 1	124297	124399	Chromosome 2	401184	401286
R39	103	P	Chromosome 2	236419	236521	Chromosome 2	401184	401286
R40	99	P	Chromosome 2	119134	119232	Chromosome 2	688760	688858
R41	99	F	Chromosome 2	19285	19383	Chromosome 2	646967	647065
R42	97	F	Chromosome 1	80184	80280	Chromosome 2	593784	593880
R43	96	P	Chromosome 2	646942	647037	Chromosome 2	184770	184865
R44	95	F	Chromosome 1	32291	32385	Chromosome 1	89610	89704
R45	95	F	Chromosome 1	32291	32385	Chromosome 2	353856	353950
R46	95	F	Chromosome 1	89610	89704	Chromosome 2	353856	353950
R47	93	F	Chromosome 2	133946	134038	Chromosome 2	441641	441733
R48	93	P	Chromosome 2	128254	128346	Chromosome 2	506683	506775
R49	93	F	Chromosome 1	1880	1972	Chromosome 1	54387	54479
R50	93	P	Chromosome 1	1880	1972	Chromosome 2	379080	379172
R51	93	P	Chromosome 1	54387	54479	Chromosome 2	379080	379172
R52	92	F	Chromosome 1	78760	78851	Chromosome 2	230868	230959
R53	89	P	Chromosome 1	15081	15169	Chromosome 2	310595	310683
R54	87	P	Chromosome 2	207214	207300	Chromosome 2	578114	578200
R55	85	P	Chromosome 2	360933	361017	Chromosome 2	603382	603466
R56	83	F	Chromosome 2	352266	352348	Chromosome 2	557619	557701
R57	83	F	Chromosome 2	68945	69027	Chromosome 2	728007	728089
R58	82	F	Chromosome 1	2057	2138	Chromosome 1	54564	54645
R59	82	P	Chromosome 1	2057	2138	Chromosome 2	507337	507418
R60	82	P	Chromosome 1	54564	54645	Chromosome 2	507337	507418
R61	76	P	Chromosome 2	360940	361015	Chromosome 2	391787	391862
R62	76	P	Chromosome 2	360940	361015	Chromosome 2	603384	603459
R63	76	F	Chromosome 2	391787	391862	Chromosome 2	603384	603459
R64	76	F	Chromosome 1	79964	80039	Chromosome 2	593096	593171
R65	74	P	Chromosome 2	89565	89638	Chromosome 2	194517	194590
R66	74	F	Chromosome 2	34689	34762	Chromosome 2	624920	624993
R67	72	P	Chromosome 2	207229	207300	Chromosome 2	514106	514177
R68	72	P	Chromosome 2	207229	207300	Chromosome 2	578114	578185
R69	72	F	Chromosome 2	514106	514177	Chromosome 2	578114	578185
R70	72	P	Chromosome 2	61477	61548	Chromosome 2	679694	679765
R71	71	P	Chromosome 2	19285	19355	Chromosome 2	184770	184840
R72	71	F	Chromosome 2	19285	19355	Chromosome 2	646967	647037
R73	71	P	Chromosome 2	184770	184840	Chromosome 2	646967	647037
R74	71	F	Chromosome 1	2140	2210	Chromosome 1	54647	54717
R75	71	P	Chromosome 1	2140	2210	Chromosome 2	507265	507335
R76	71	P	Chromosome 1	54647	54717	Chromosome 2	507265	507335
R77	70	F	Chromosome 2	189584	189653	Chromosome 2	507938	508007
R78	70	F	Chromosome 2	189584	189653	Chromosome 1	126259	126327
R79	70	P	Chromosome 2	189584	189653	Chromosome 2	234491	234559
R80	70	F	Chromosome 2	507938	508007	Chromosome 1	126259	126327
R81	70	P	Chromosome 2	507938	508007	Chromosome 2	234491	234559
R82	69	P	Chromosome 1	126259	126327	Chromosome 2	234491	234559
R83	69	F	Chromosome 2	339927	339995	Chromosome 2	339975	340043
R84	69	F	Chromosome 2	339927	339995	Chromosome 2	340023	340091
R85	69	F	Chromosome 2	339975	340043	Chromosome 2	340023	340091
R86	69	F	Chromosome 1	126259	126327	Chromosome 2	189584	189652
R87	69	F	Chromosome 1	126259	126327	Chromosome 2	507938	508006
R88	69	P	Chromosome 1	126259	126327	Chromosome 2	234491	234559
R89	69	F	Chromosome 2	189584	189652	Chromosome 2	507938	508006
R90	69	P	Chromosome 2	189584	189652	Chromosome 2	234491	234559
R91	69	P	Chromosome 2	507938	508006	Chromosome 2	234491	234559
R92	68	P	Chromosome 2	391783	391850	Chromosome 2	592893	592960
R93	66	F	Chromosome 2	145349	145414	Chromosome 2	575638	575703
R94	66	P	Chromosome 2	54652	54717	Chromosome 2	107636	107701
R95	65	P	Chromosome 2	592891	592955	Chromosome 2	598973	599037
R96	65	P	Chromosome 2	608093	608157	Chromosome 2	428895	428959
R97	65	P	Chromosome 1	80113	80177	Chromosome 2	126190	126254
R98	64	P	Chromosome 2	502550	502613	Chromosome 2	777751	777814
R99	64	P	Chromosome 2	360952	361015	Chromosome 2	391787	391850
R100	64	F	Chromosome 2	360952	361015	Chromosome 2	592893	592956
R101	64	P	Chromosome 2	360952	361015	Chromosome 2	603384	603447
R102	64	P	Chromosome 2	391787	391850	Chromosome 2	592893	592956
R103	64	F	Chromosome 2	391787	391850	Chromosome 2	603384	603447
R104	64	P	Chromosome 2	592893	592956	Chromosome 2	603384	603447
R105	64	F	Chromosome 1	120611	120674	Chromosome 2	647140	647203
R106	63	F	Chromosome 2	391788	391850	Chromosome 2	598973	599035
R107	63	F	Chromosome 2	391788	391850	Chromosome 2	603385	603447
R108	63	P	Chromosome 2	391788	391850	Chromosome 2	360952	361014
R109	63	P	Chromosome 2	391788	391850	Chromosome 2	592893	592955
R110	63	F	Chromosome 2	598973	599035	Chromosome 2	603385	603447
R111	63	P	Chromosome 2	598973	599035	Chromosome 2	360952	361014
R112	63	P	Chromosome 2	598973	599035	Chromosome 2	592893	592955
R113	63	P	Chromosome 2	603385	603447	Chromosome 2	360952	361014
R114	63	P	Chromosome 2	603385	603447	Chromosome 2	592893	592955
R115	63	F	Chromosome 2	360952	361014	Chromosome 2	592893	592955
R116	62	F	Chromosome 2	229938	229999	Chromosome 2	645571	645632
R117	61	P	Chromosome 2	108843	108903	Chromosome 2	478593	478653
R118	61	F	Chromosome 1	17804	17864	Chromosome 2	184715	184775
R119	60	F	Chromosome 2	361596	361655	Chromosome 2	361735	361794
R120	59	P	Chromosome 2	21590	21648	Chromosome 2	479000	479058
R121	58	F	Chromosome 2	107508	107565	Chromosome 2	483348	483405
R122	58	F	Chromosome 2	5025	5082	Chromosome 2	607902	607959
R123	57	P	Chromosome 2	448594	448650	Chromosome 2	776177	776233
R124	57	P	Chromosome 2	389786	389842	Chromosome 2	453170	453226
R125	57	F	Chromosome 2	142637	142693	Chromosome 2	564024	564080
R126	57	P	Chromosome 2	656356	656412	Chromosome 1	44165	44221
R127	57	P	Chromosome 2	656356	656412	Chromosome 2	380568	380624
R128	57	F	Chromosome 1	44165	44221	Chromosome 2	380568	380624
R129	57	P	Chromosome 1	13594	13650	Chromosome 2	68850	68906
R130	55	F	Chromosome 2	490410	490464	Chromosome 2	672602	672656
R131	55	F	Chromosome 2	179518	179572	Chromosome 2	683693	683747
R132	54	F	Chromosome 1	107625	107678	Chromosome 2	74851	74904
R133	53	P	Chromosome 2	483984	484036	Chromosome 2	332179	332231
R134	53	P	Chromosome 2	483984	484036	Chromosome 2	592993	593045
R135	53	F	Chromosome 2	332179	332231	Chromosome 2	592993	593045
R136	53	P	Chromosome 2	437695	437747	Chromosome 2	48802	48854
R137	52	P	Chromosome 2	93103	93154	Chromosome 2	293881	293932
R138	51	P	Chromosome 2	429319	429369	Chromosome 2	765880	765930
R139	51	F	Chromosome 2	298685	298735	Chromosome 2	298720	298770
R140	51	F	Chromosome 2	274261	274311	Chromosome 2	563406	563456
R141	51	F	Chromosome 1	912	962	Chromosome 1	53419	53469
R142	51	P	Chromosome 1	912	962	Chromosome 2	108853	108903
R143	51	F	Chromosome 1	912	962	Chromosome 2	478593	478643
R144	51	P	Chromosome 1	53419	53469	Chromosome 2	108853	108903
R145	51	F	Chromosome 1	53419	53469	Chromosome 2	478593	478643
R146	51	P	Chromosome 2	108853	108903	Chromosome 2	478593	478643
R147	50	P	Chromosome 2	501086	501135	Chromosome 2	705662	705711
R148	50	F	Chromosome 2	484351	484400	Chromosome 2	603370	603419
R149	50	P	Chromosome 1	32323	32372	Chromosome 1	39419	39468
R150	50	F	Chromosome 1	32323	32372	Chromosome 1	89642	89691
R151	50	F	Chromosome 1	32323	32372	Chromosome 2	353888	353937
R152	50	P	Chromosome 1	39419	39468	Chromosome 1	89642	89691
R153	50	P	Chromosome 1	39419	39468	Chromosome 2	353888	353937
R154	50	F	Chromosome 1	89642	89691	Chromosome 2	353888	353937
R155	49	F	Chromosome 2	603435	603483	Chromosome 2	771415	771463
R156	49	P	Chromosome 2	456333	456381	Chromosome 2	587667	587715
R157	49	P	Chromosome 2	481881	481929	Chromosome 2	377193	377241
R158	49	P	Chromosome 2	100913	100961	Chromosome 2	228382	228430
R159	49	F	Chromosome 2	74647	74695	Chromosome 2	354658	354706
R160	49	P	Chromosome 2	49860	49908	Chromosome 2	348945	348993
R161	48	F	Chromosome 2	640757	640804	Chromosome 2	705662	705709
R162	48	P	Chromosome 2	640757	640804	Chromosome 2	501088	501135
R163	48	P	Chromosome 2	705662	705709	Chromosome 2	501088	501135
R164	48	F	Chromosome 2	482570	482617	Chromosome 2	650006	650053
R165	48	P	Chromosome 2	354480	354527	Chromosome 2	608034	608081
R166	48	F	Chromosome 2	233272	233319	Chromosome 2	234121	234168
R167	48	F	Chromosome 2	191895	191942	Chromosome 2	655987	656034
R168	48	P	Chromosome 2	68859	68906	Chromosome 1	13594	13641
R169	48	P	Chromosome 2	68859	68906	Chromosome 1	66101	66148
R170	48	F	Chromosome 1	13594	13641	Chromosome 1	66101	66148
R171	48	F	Chromosome 1	37963	38010	Chromosome 2	393676	393723
R172	47	P	Chromosome 2	483579	483625	Chromosome 2	647300	647346
R173	47	P	Chromosome 2	592916	592962	Chromosome 2	391997	392043
R174	47	P	Chromosome 2	375227	375273	Chromosome 2	682124	682170
R175	47	F	Chromosome 2	361631	361677	Chromosome 2	361702	361748
R176	47	F	Chromosome 2	251017	251063	Chromosome 2	550559	550605
R177	47	P	Chromosome 2	293782	293828	Chromosome 2	93183	93229
R178	47	F	Chromosome 2	50446	50492	Chromosome 2	429322	429368
R179	47	P	Chromosome 2	50446	50492	Chromosome 2	765881	765927
R180	47	P	Chromosome 2	429322	429368	Chromosome 2	765881	765927
R181	47	P	Chromosome 2	50438	50484	Chromosome 2	764684	764730
R182	47	F	Chromosome 1	9902	9948	Chromosome 1	62409	62455
R183	47	F	Chromosome 1	9902	9948	Chromosome 2	333926	333972
R184	47	F	Chromosome 1	62409	62455	Chromosome 2	333926	333972
R185	46	F	Chromosome 2	356699	356744	Chromosome 2	705655	705700
R186	46	F	Chromosome 2	229052	229097	Chromosome 2	602732	602777
R187	46	P	Chromosome 1	88636	88681	Chromosome 2	672168	672213
R188	46	F	Chromosome 1	2050	2095	Chromosome 1	54557	54602
R189	46	P	Chromosome 1	2050	2095	Chromosome 2	378951	378996
R190	46	P	Chromosome 1	54557	54602	Chromosome 2	378951	378996
R191	45	F	Chromosome 2	391783	391827	Chromosome 2	391999	392043
R192	45	P	Chromosome 2	391783	391827	Chromosome 2	592916	592960
R193	45	P	Chromosome 2	391999	392043	Chromosome 2	592916	592960
R194	45	P	Chromosome 2	324598	324642	Chromosome 2	360974	361018
R195	45	P	Chromosome 2	93079	93123	Chromosome 2	129961	130005
R196	45	F	Chromosome 2	68925	68969	Chromosome 2	415491	415535
R197	45	F	Chromosome 2	56793	56837	Chromosome 2	710432	710476
R198	45	F	Chromosome 2	34643	34687	Chromosome 2	624874	624918
R199	45	F	Chromosome 1	99141	99185	Chromosome 2	206863	206907
R200	45	F	Chromosome 1	1979	2023	Chromosome 1	54486	54530
R201	45	P	Chromosome 1	1979	2023	Chromosome 2	379029	379073
R202	45	P	Chromosome 1	1979	2023	Chromosome 2	507452	507496
R203	45	P	Chromosome 1	54486	54530	Chromosome 2	379029	379073
R204	45	P	Chromosome 1	54486	54530	Chromosome 2	507452	507496
R205	45	F	Chromosome 2	379029	379073	Chromosome 2	507452	507496
R206	45	F	Chromosome 1	1880	1924	Chromosome 1	54387	54431
R207	45	P	Chromosome 1	1880	1924	Chromosome 2	231270	231314
R208	45	P	Chromosome 1	1880	1924	Chromosome 2	379128	379172
R209	45	P	Chromosome 1	54387	54431	Chromosome 2	231270	231314
R210	45	P	Chromosome 1	54387	54431	Chromosome 2	379128	379172
R211	45	F	Chromosome 2	231270	231314	Chromosome 2	379128	379172
R212	44	P	Chromosome 2	329795	329838	Chromosome 2	457897	457940
R213	44	P	Chromosome 2	360974	361017	Chromosome 2	324599	324642
R214	44	P	Chromosome 2	360974	361017	Chromosome 2	603382	603425
R215	44	F	Chromosome 2	324599	324642	Chromosome 2	603382	603425
R216	44	F	Chromosome 2	140928	140971	Chromosome 2	758851	758894
R217	43	P	Chromosome 2	185477	185519	Chromosome 2	294520	294562
R218	43	P	Chromosome 2	107397	107439	Chromosome 2	184860	184902
R219	43	F	Chromosome 2	106930	106972	Chromosome 2	440352	440394
R220	43	F	Chromosome 2	76568	76610	Chromosome 2	332404	332446
R221	43	F	Chromosome 1	95113	95155	Chromosome 2	596303	596345
R222	42	F	Chromosome 2	607868	607909	Chromosome 2	628483	628524
R223	42	P	Chromosome 2	432739	432780	Chromosome 2	750941	750982
R224	42	P	Chromosome 2	324601	324642	Chromosome 2	360974	361015
R225	42	F	Chromosome 2	324601	324642	Chromosome 2	391787	391828
R226	42	P	Chromosome 2	324601	324642	Chromosome 2	592915	592956
R227	42	F	Chromosome 2	324601	324642	Chromosome 2	603384	603425
R228	42	P	Chromosome 2	360974	361015	Chromosome 2	391787	391828
R229	42	F	Chromosome 2	360974	361015	Chromosome 2	592915	592956
R230	42	P	Chromosome 2	360974	361015	Chromosome 2	603384	603425
R231	42	P	Chromosome 2	391787	391828	Chromosome 2	592915	592956
R232	42	F	Chromosome 2	391787	391828	Chromosome 2	603384	603425
R233	42	P	Chromosome 2	592915	592956	Chromosome 2	603384	603425
R234	42	P	Chromosome 2	274456	274497	Chromosome 2	597623	597664
R235	42	F	Chromosome 2	226021	226062	Chromosome 2	267344	267385
R236	42	P	Chromosome 2	207312	207353	Chromosome 2	514053	514094
R237	42	P	Chromosome 2	145395	145436	Chromosome 2	195858	195899
R238	42	P	Chromosome 2	130075	130116	Chromosome 2	92959	93000
R239	42	F	Chromosome 2	56398	56439	Chromosome 2	549379	549420
R240	42	P	Chromosome 2	56398	56439	Chromosome 2	711197	711238
R241	42	P	Chromosome 2	549379	549420	Chromosome 2	711197	711238
R242	42	P	Chromosome 2	19333	19374	Chromosome 2	106270	106311
R243	42	F	Chromosome 2	19333	19374	Chromosome 2	647015	647056
R244	42	P	Chromosome 2	106270	106311	Chromosome 2	647015	647056
R245	42	F	Chromosome 1	27730	27771	Chromosome 2	8341	8382
R246	42	F	Chromosome 1	16688	16729	Chromosome 2	207799	207840
R247	42	F	Chromosome 1	9888	9929	Chromosome 1	62395	62436
R248	42	F	Chromosome 1	9888	9929	Chromosome 2	367304	367345
R249	42	F	Chromosome 1	62395	62436	Chromosome 2	367304	367345
R250	41	F	Chromosome 2	640765	640805	Chromosome 2	656282	656322
R251	41	F	Chromosome 2	614450	614490	Chromosome 2	732357	732397
R252	41	F	Chromosome 2	429329	429369	Chromosome 2	479786	479826
R253	41	P	Chromosome 2	429329	429369	Chromosome 2	765880	765920
R254	41	P	Chromosome 2	479786	479826	Chromosome 2	765880	765920
R255	41	F	Chromosome 2	324602	324642	Chromosome 2	391788	391828
R256	41	F	Chromosome 2	324602	324642	Chromosome 2	598973	599013
R257	41	F	Chromosome 2	324602	324642	Chromosome 2	603385	603425
R258	41	P	Chromosome 2	324602	324642	Chromosome 2	360974	361014
R259	41	P	Chromosome 2	324602	324642	Chromosome 2	592915	592955
R260	41	F	Chromosome 2	391788	391828	Chromosome 2	598973	599013
R261	41	F	Chromosome 2	391788	391828	Chromosome 2	603385	603425
R262	41	P	Chromosome 2	391788	391828	Chromosome 2	360974	361014
R263	41	P	Chromosome 2	391788	391828	Chromosome 2	592915	592955
R264	41	F	Chromosome 2	598973	599013	Chromosome 2	603385	603425
R265	41	P	Chromosome 2	598973	599013	Chromosome 2	360974	361014
R266	41	P	Chromosome 2	598973	599013	Chromosome 2	592915	592955
R267	41	P	Chromosome 2	603385	603425	Chromosome 2	360974	361014
R268	41	P	Chromosome 2	603385	603425	Chromosome 2	592915	592955
R269	41	F	Chromosome 2	360974	361014	Chromosome 2	592915	592955
R270	41	F	Chromosome 2	324601	324641	Chromosome 2	391787	391827
R271	41	F	Chromosome 2	324601	324641	Chromosome 2	392003	392043
R272	41	F	Chromosome 2	324601	324641	Chromosome 2	603384	603424
R273	41	P	Chromosome 2	324601	324641	Chromosome 2	360975	361015
R274	41	P	Chromosome 2	324601	324641	Chromosome 2	592916	592956
R275	41	F	Chromosome 2	391787	391827	Chromosome 2	392003	392043
R276	41	F	Chromosome 2	391787	391827	Chromosome 2	603384	603424
R277	41	P	Chromosome 2	391787	391827	Chromosome 2	360975	361015
R278	41	P	Chromosome 2	391787	391827	Chromosome 2	592916	592956
R279	41	F	Chromosome 2	392003	392043	Chromosome 2	603384	603424
R280	41	P	Chromosome 2	392003	392043	Chromosome 2	360975	361015
R281	41	P	Chromosome 2	392003	392043	Chromosome 2	592916	592956
R282	41	P	Chromosome 2	603384	603424	Chromosome 2	360975	361015
R283	41	P	Chromosome 2	603384	603424	Chromosome 2	592916	592956
R284	41	F	Chromosome 2	360975	361015	Chromosome 2	592916	592956
R285	41	P	Chromosome 2	231912	231952	Chromosome 2	233140	233180
R286	41	F	Chromosome 2	145295	145335	Chromosome 2	233304	233344
R287	41	F	Chromosome 2	53616	53656	Chromosome 2	441485	441525
R288	41	F	Chromosome 2	21263	21303	Chromosome 2	764675	764715
R289	41	F	Chromosome 1	117058	117098	Chromosome 2	766554	766594
R290	41	P	Chromosome 1	107734	107774	Chromosome 2	451613	451653
R291	41	F	Chromosome 1	95092	95132	Chromosome 2	415434	415474
R292	41	F	Chromosome 1	37921	37961	Chromosome 2	393634	393674
R293	41	F	Chromosome 1	32363	32403	Chromosome 2	484420	484460
R294	40	P	Chromosome 2	622349	622388	Chromosome 2	596067	596106
R295	40	P	Chromosome 2	501088	501127	Chromosome 2	640765	640804
R296	40	P	Chromosome 2	501088	501127	Chromosome 2	656282	656321
R297	40	P	Chromosome 2	501088	501127	Chromosome 2	705670	705709
R298	40	F	Chromosome 2	640765	640804	Chromosome 2	656282	656321
R299	40	F	Chromosome 2	640765	640804	Chromosome 2	705670	705709
R300	40	F	Chromosome 2	656282	656321	Chromosome 2	705670	705709
R301	40	P	Chromosome 2	487539	487578	Chromosome 2	690464	690503
R302	40	P	Chromosome 2	429320	429359	Chromosome 2	628903	628942
R303	40	P	Chromosome 2	429320	429359	Chromosome 2	765890	765929
R304	40	F	Chromosome 2	628903	628942	Chromosome 2	765890	765929
R305	40	P	Chromosome 2	324602	324641	Chromosome 2	360975	361014
R306	40	F	Chromosome 2	324602	324641	Chromosome 2	391788	391827
R307	40	F	Chromosome 2	324602	324641	Chromosome 2	392004	392043
R308	40	P	Chromosome 2	324602	324641	Chromosome 2	592916	592955
R309	40	F	Chromosome 2	324602	324641	Chromosome 2	598973	599012
R310	40	F	Chromosome 2	324602	324641	Chromosome 2	603385	603424
R311	40	P	Chromosome 2	360975	361014	Chromosome 2	391788	391827
R312	40	P	Chromosome 2	360975	361014	Chromosome 2	392004	392043
R313	40	F	Chromosome 2	360975	361014	Chromosome 2	592916	592955
R314	40	P	Chromosome 2	360975	361014	Chromosome 2	598973	599012
R315	40	P	Chromosome 2	360975	361014	Chromosome 2	603385	603424
R316	40	F	Chromosome 2	391788	391827	Chromosome 2	392004	392043
R317	40	P	Chromosome 2	391788	391827	Chromosome 2	592916	592955
R318	40	F	Chromosome 2	391788	391827	Chromosome 2	598973	599012
R319	40	F	Chromosome 2	391788	391827	Chromosome 2	603385	603424
R320	40	P	Chromosome 2	392004	392043	Chromosome 2	592916	592955
R321	40	F	Chromosome 2	392004	392043	Chromosome 2	598973	599012
R322	40	F	Chromosome 2	392004	392043	Chromosome 2	603385	603424
R323	40	P	Chromosome 2	592916	592955	Chromosome 2	598973	599012
R324	40	P	Chromosome 2	592916	592955	Chromosome 2	603385	603424
R325	40	F	Chromosome 2	598973	599012	Chromosome 2	603385	603424
R326	40	P	Chromosome 2	76628	76667	Chromosome 2	353968	354007
R327	40	F	Chromosome 2	50453	50492	Chromosome 2	429329	429368
R328	40	F	Chromosome 2	50453	50492	Chromosome 2	479786	479825
R329	40	P	Chromosome 2	50453	50492	Chromosome 2	765881	765920
R330	40	F	Chromosome 2	429329	429368	Chromosome 2	479786	479825
R331	40	P	Chromosome 2	429329	429368	Chromosome 2	765881	765920
R332	40	P	Chromosome 2	479786	479825	Chromosome 2	765881	765920
R333	40	F	Chromosome 2	24887	24926	Chromosome 2	127661	127700
R334	40	P	Chromosome 2	479778	479817	Chromosome 2	21272	21311
R335	40	P	Chromosome 2	18560	18599	Chromosome 2	251780	251819
R336	40	P	Chromosome 1	27696	27735	Chromosome 2	484403	484442
R337	39	P	Chromosome 2	463888	463926	Chromosome 2	590325	590363
R338	39	F	Chromosome 2	50446	50484	Chromosome 2	429322	429360
R339	39	P	Chromosome 2	50446	50484	Chromosome 2	764684	764722
R340	39	P	Chromosome 2	50446	50484	Chromosome 2	765889	765927
R341	39	P	Chromosome 2	429322	429360	Chromosome 2	764684	764722
R342	39	P	Chromosome 2	429322	429360	Chromosome 2	765889	765927
R343	39	F	Chromosome 2	764684	764722	Chromosome 2	765889	765927
R344	39	F	Chromosome 2	407172	407210	Chromosome 2	407200	407238
R345	39	F	Chromosome 1	2057	2095	Chromosome 1	54564	54602
R346	39	P	Chromosome 1	2057	2095	Chromosome 2	378951	378989
R347	39	P	Chromosome 1	2057	2095	Chromosome 2	507380	507418
R348	39	P	Chromosome 1	54564	54602	Chromosome 2	378951	378989
R349	39	P	Chromosome 1	54564	54602	Chromosome 2	507380	507418
R350	39	F	Chromosome 2	378951	378989	Chromosome 2	507380	507418
R351	39	P	Chromosome 2	501097	501135	Chromosome 2	356706	356744
R352	39	P	Chromosome 2	501097	501135	Chromosome 2	640757	640795
R353	39	P	Chromosome 2	501097	501135	Chromosome 2	705662	705700
R354	39	F	Chromosome 2	356706	356744	Chromosome 2	640757	640795
R355	39	F	Chromosome 2	356706	356744	Chromosome 2	705662	705700
R356	39	F	Chromosome 2	640757	640795	Chromosome 2	705662	705700
R357	39	P	Chromosome 2	361011	361049	Chromosome 2	354299	354337
R358	39	P	Chromosome 2	332110	332148	Chromosome 2	391997	392035
R359	39	F	Chromosome 2	332110	332148	Chromosome 2	592924	592962
R360	39	P	Chromosome 2	391997	392035	Chromosome 2	592924	592962
R361	39	P	Chromosome 2	268966	269004	Chromosome 2	786964	787002
R362	39	P	Chromosome 2	267291	267329	Chromosome 2	310689	310727
R363	39	F	Chromosome 2	23027	23065	Chromosome 2	577169	577207
R364	38	P	Chromosome 2	592846	592883	Chromosome 2	599051	599088
R365	38	F	Chromosome 2	415559	415596	Chromosome 2	777066	777103
R366	38	P	Chromosome 2	324599	324636	Chromosome 2	360980	361017
R367	38	F	Chromosome 2	324599	324636	Chromosome 2	484363	484400
R368	38	F	Chromosome 2	324599	324636	Chromosome 2	603382	603419
R369	38	P	Chromosome 2	360980	361017	Chromosome 2	484363	484400
R370	38	P	Chromosome 2	360980	361017	Chromosome 2	603382	603419
R371	38	F	Chromosome 2	484363	484400	Chromosome 2	603382	603419
R372	38	P	Chromosome 2	267400	267437	Chromosome 2	590292	590329
R373	38	P	Chromosome 2	234189	234226	Chromosome 2	482280	482317
R374	38	F	Chromosome 2	74871	74908	Chromosome 2	484381	484418
R375	38	P	Chromosome 2	55595	55632	Chromosome 2	105919	105956
R376	38	F	Chromosome 2	50446	50483	Chromosome 2	429322	429359
R377	38	P	Chromosome 2	50446	50483	Chromosome 2	628903	628940
R378	38	P	Chromosome 2	50446	50483	Chromosome 2	764685	764722
R379	38	P	Chromosome 2	50446	50483	Chromosome 2	765890	765927
R380	38	P	Chromosome 2	429322	429359	Chromosome 2	628903	628940
R381	38	P	Chromosome 2	429322	429359	Chromosome 2	764685	764722
R382	38	P	Chromosome 2	429322	429359	Chromosome 2	765890	765927
R383	38	F	Chromosome 2	628903	628940	Chromosome 2	764685	764722
R384	38	F	Chromosome 2	628903	628940	Chromosome 2	765890	765927
R385	38	F	Chromosome 2	764685	764722	Chromosome 2	765890	765927
R386	38	P	Chromosome 1	39454	39491	Chromosome 1	107627	107664
R387	38	P	Chromosome 1	39454	39491	Chromosome 2	74853	74890
R388	38	F	Chromosome 1	107627	107664	Chromosome 2	74853	74890
R389	38	F	Chromosome 1	32366	32403	Chromosome 2	484423	484460
R390	38	P	Chromosome 1	32366	32403	Chromosome 2	453152	453189
R391	38	P	Chromosome 2	484423	484460	Chromosome 2	453152	453189
R392	37	F	Chromosome 2	693868	693904	Chromosome 2	693881	693917
R393	37	F	Chromosome 2	602688	602724	Chromosome 2	603522	603558
R394	37	F	Chromosome 2	482417	482453	Chromosome 2	655621	655657
R395	37	F	Chromosome 2	332110	332146	Chromosome 2	592924	592960
R396	37	P	Chromosome 2	332110	332146	Chromosome 2	391783	391819
R397	37	P	Chromosome 2	332110	332146	Chromosome 2	391999	392035
R398	37	P	Chromosome 2	592924	592960	Chromosome 2	391783	391819
R399	37	P	Chromosome 2	592924	592960	Chromosome 2	391999	392035
R400	37	F	Chromosome 2	391783	391819	Chromosome 2	391999	392035
R401	37	P	Chromosome 2	771365	771401	Chromosome 2	332106	332142
R402	37	P	Chromosome 2	683666	683702	Chromosome 2	283150	283186
R403	37	P	Chromosome 2	83754	83790	Chromosome 2	322491	322527
R404	37	F	Chromosome 2	50876	50912	Chromosome 2	648050	648086
R405	37	F	Chromosome 2	33313	33349	Chromosome 2	322492	322528
R406	37	F	Chromosome 2	19402	19438	Chromosome 2	106564	106600
R407	37	F	Chromosome 1	106110	106146	Chromosome 2	558228	558264
R408	37	F	Chromosome 1	99190	99226	Chromosome 2	206918	206954
R409	37	F	Chromosome 1	88481	88517	Chromosome 1	88550	88586
R410	37	F	Chromosome 1	50144	50180	Chromosome 2	750480	750516
R411	37	F	Chromosome 1	9760	9796	Chromosome 1	62267	62303
R412	37	F	Chromosome 1	9760	9796	Chromosome 2	332151	332187
R413	37	F	Chromosome 1	9760	9796	Chromosome 2	592965	593001
R414	37	F	Chromosome 1	62267	62303	Chromosome 2	332151	332187
R415	37	F	Chromosome 1	62267	62303	Chromosome 2	592965	593001
R416	37	F	Chromosome 2	332151	332187	Chromosome 2	592965	593001
R417	36	F	Chromosome 2	761015	761050	Chromosome 2	764827	764862
R418	36	F	Chromosome 2	653920	653955	Chromosome 2	720195	720230
R419	36	P	Chromosome 2	497710	497745	Chromosome 2	499704	499739
R420	36	F	Chromosome 2	464363	464398	Chromosome 2	527756	527791
R421	36	F	Chromosome 2	360980	361015	Chromosome 2	592921	592956
R422	36	P	Chromosome 2	360980	361015	Chromosome 2	324601	324636
R423	36	P	Chromosome 2	360980	361015	Chromosome 2	391787	391822
R424	36	P	Chromosome 2	360980	361015	Chromosome 2	392003	392038
R425	36	P	Chromosome 2	360980	361015	Chromosome 2	484365	484400
R426	36	P	Chromosome 2	360980	361015	Chromosome 2	603384	603419
R427	36	P	Chromosome 2	592921	592956	Chromosome 2	324601	324636
R428	36	P	Chromosome 2	592921	592956	Chromosome 2	391787	391822
R429	36	P	Chromosome 2	592921	592956	Chromosome 2	392003	392038
R430	36	P	Chromosome 2	592921	592956	Chromosome 2	484365	484400
R431	36	P	Chromosome 2	592921	592956	Chromosome 2	603384	603419
R432	36	F	Chromosome 2	324601	324636	Chromosome 2	391787	391822
R433	36	F	Chromosome 2	324601	324636	Chromosome 2	392003	392038
R434	36	F	Chromosome 2	324601	324636	Chromosome 2	484365	484400
R435	36	F	Chromosome 2	324601	324636	Chromosome 2	603384	603419
R436	36	F	Chromosome 2	391787	391822	Chromosome 2	392003	392038
R437	36	F	Chromosome 2	391787	391822	Chromosome 2	484365	484400
R438	36	F	Chromosome 2	391787	391822	Chromosome 2	603384	603419
R439	36	F	Chromosome 2	392003	392038	Chromosome 2	484365	484400
R440	36	F	Chromosome 2	392003	392038	Chromosome 2	603384	603419
R441	36	F	Chromosome 2	484365	484400	Chromosome 2	603384	603419
R442	36	F	Chromosome 2	378599	378634	Chromosome 2	379474	379509
R443	36	F	Chromosome 2	354549	354584	Chromosome 2	354564	354599
R444	36	P	Chromosome 2	518705	518740	Chromosome 2	234469	234504
R445	36	F	Chromosome 2	74670	74705	Chromosome 2	602508	602543
R446	36	P	Chromosome 2	52939	52974	Chromosome 2	56380	56415
R447	36	F	Chromosome 2	33313	33348	Chromosome 2	322492	322527
R448	36	P	Chromosome 2	33313	33348	Chromosome 2	83754	83789
R449	36	P	Chromosome 2	322492	322527	Chromosome 2	83754	83789
R450	36	P	Chromosome 2	24890	24925	Chromosome 2	48093	48128
R451	36	F	Chromosome 2	24890	24925	Chromosome 2	127664	127699
R452	36	P	Chromosome 2	48093	48128	Chromosome 2	127664	127699
R453	36	P	Chromosome 2	5164	5199	Chromosome 2	183267	183302
R454	36	F	Chromosome 1	107605	107640	Chromosome 2	354090	354125
R455	36	F	Chromosome 1	23563	23598	Chromosome 2	29967	30002
R456	36	F	Chromosome 1	9941	9976	Chromosome 1	62448	62483
R457	36	F	Chromosome 1	9941	9976	Chromosome 2	288969	289004
R458	36	F	Chromosome 1	62448	62483	Chromosome 2	288969	289004
R459	35	P	Chromosome 2	563847	563881	Chromosome 2	700619	700653
R460	35	F	Chromosome 2	360980	361014	Chromosome 2	592921	592955
R461	35	P	Chromosome 2	360980	361014	Chromosome 2	324602	324636
R462	35	P	Chromosome 2	360980	361014	Chromosome 2	391788	391822
R463	35	P	Chromosome 2	360980	361014	Chromosome 2	392004	392038
R464	35	P	Chromosome 2	360980	361014	Chromosome 2	484366	484400
R465	35	P	Chromosome 2	360980	361014	Chromosome 2	598973	599007
R466	35	P	Chromosome 2	360980	361014	Chromosome 2	603385	603419
R467	35	P	Chromosome 2	592921	592955	Chromosome 2	324602	324636
R468	35	P	Chromosome 2	592921	592955	Chromosome 2	391788	391822
R469	35	P	Chromosome 2	592921	592955	Chromosome 2	392004	392038
R470	35	P	Chromosome 2	592921	592955	Chromosome 2	484366	484400
R471	35	P	Chromosome 2	592921	592955	Chromosome 2	598973	599007
R472	35	P	Chromosome 2	592921	592955	Chromosome 2	603385	603419
R473	35	F	Chromosome 2	324602	324636	Chromosome 2	391788	391822
R474	35	F	Chromosome 2	324602	324636	Chromosome 2	392004	392038
R475	35	F	Chromosome 2	324602	324636	Chromosome 2	484366	484400
R476	35	F	Chromosome 2	324602	324636	Chromosome 2	598973	599007
R477	35	F	Chromosome 2	324602	324636	Chromosome 2	603385	603419
R478	35	F	Chromosome 2	391788	391822	Chromosome 2	392004	392038
R479	35	F	Chromosome 2	391788	391822	Chromosome 2	484366	484400
R480	35	F	Chromosome 2	391788	391822	Chromosome 2	598973	599007
R481	35	F	Chromosome 2	391788	391822	Chromosome 2	603385	603419
R482	35	F	Chromosome 2	392004	392038	Chromosome 2	484366	484400
R483	35	F	Chromosome 2	392004	392038	Chromosome 2	598973	599007
R484	35	F	Chromosome 2	392004	392038	Chromosome 2	603385	603419
R485	35	F	Chromosome 2	484366	484400	Chromosome 2	598973	599007
R486	35	F	Chromosome 2	484366	484400	Chromosome 2	603385	603419
R487	35	F	Chromosome 2	598973	599007	Chromosome 2	603385	603419
R488	35	P	Chromosome 2	404883	404917	Chromosome 2	781588	781622
R489	35	P	Chromosome 2	341944	341978	Chromosome 2	507219	507253
R490	35	F	Chromosome 2	186358	186392	Chromosome 2	507855	507889
R491	35	F	Chromosome 2	186358	186392	Chromosome 2	765102	765136
R492	35	F	Chromosome 2	507855	507889	Chromosome 2	765102	765136
R493	35	F	Chromosome 2	170292	170326	Chromosome 2	210062	210096
R494	35	F	Chromosome 2	104774	104808	Chromosome 2	380308	380342
R495	35	P	Chromosome 2	88689	88723	Chromosome 2	620253	620287
R496	35	F	Chromosome 2	56278	56312	Chromosome 2	145396	145430
R497	35	P	Chromosome 2	56278	56312	Chromosome 2	195864	195898
R498	35	P	Chromosome 2	145396	145430	Chromosome 2	195864	195898
R499	35	F	Chromosome 2	49349	49383	Chromosome 2	106152	106186
R500	35	P	Chromosome 2	16083	16117	Chromosome 2	348489	348523
R501	35	P	Chromosome 1	124921	124955	Chromosome 2	56626	56660
R502	35	P	Chromosome 1	124921	124955	Chromosome 2	235863	235897
R503	35	F	Chromosome 2	56626	56660	Chromosome 2	235863	235897
R504	35	P	Chromosome 1	69148	69182	Chromosome 2	560505	560539
R505	35	P	Chromosome 1	25679	25713	Chromosome 2	660019	660053
R506	35	F	Chromosome 1	23131	23165	Chromosome 1	42514	42548
R507	35	F	Chromosome 1	23129	23163	Chromosome 2	48788	48822
R508	35	P	Chromosome 2	671119	671153	Chromosome 1	1506	1540
R509	35	P	Chromosome 2	671119	671153	Chromosome 1	54013	54047
R510	35	F	Chromosome 1	1506	1540	Chromosome 1	54013	54047
R511	34	P	Chromosome 2	480924	480957	Chromosome 2	699224	699257
R512	34	F	Chromosome 2	450169	450202	Chromosome 2	717091	717124
R513	34	F	Chromosome 2	450169	450202	Chromosome 2	755719	755752
R514	34	F	Chromosome 2	717091	717124	Chromosome 2	755719	755752
R515	34	F	Chromosome 2	415598	415631	Chromosome 2	726618	726651
R516	34	F	Chromosome 2	408456	408489	Chromosome 2	409062	409095
R517	34	P	Chromosome 2	608077	608110	Chromosome 2	354423	354456
R518	34	F	Chromosome 2	334047	334080	Chromosome 2	334089	334122
R519	34	F	Chromosome 2	333865	333898	Chromosome 2	367270	367303
R520	34	P	Chromosome 2	360983	361016	Chromosome 2	324600	324633
R521	34	P	Chromosome 2	360983	361016	Chromosome 2	484364	484397
R522	34	P	Chromosome 2	360983	361016	Chromosome 2	603383	603416
R523	34	P	Chromosome 2	360983	361016	Chromosome 2	771364	771397
R524	34	F	Chromosome 2	324600	324633	Chromosome 2	484364	484397
R525	34	F	Chromosome 2	324600	324633	Chromosome 2	603383	603416
R526	34	F	Chromosome 2	324600	324633	Chromosome 2	771364	771397
R527	34	F	Chromosome 2	484364	484397	Chromosome 2	603383	603416
R528	34	F	Chromosome 2	484364	484397	Chromosome 2	771364	771397
R529	34	F	Chromosome 2	603383	603416	Chromosome 2	771364	771397
R530	34	P	Chromosome 2	271533	271566	Chromosome 2	624728	624761
R531	34	P	Chromosome 2	260366	260399	Chromosome 2	289007	289040
R532	34	P	Chromosome 2	240564	240597	Chromosome 2	453652	453685
R533	34	P	Chromosome 2	222735	222768	Chromosome 2	226013	226046
R534	34	F	Chromosome 2	216193	216226	Chromosome 2	216223	216256
R535	34	F	Chromosome 2	136631	136664	Chromosome 2	275632	275665
R536	34	P	Chromosome 2	76580	76613	Chromosome 2	354030	354063
R537	34	P	Chromosome 2	73474	73507	Chromosome 2	463666	463699
R538	34	P	Chromosome 2	55831	55864	Chromosome 2	485417	485450
R539	34	F	Chromosome 2	33283	33316	Chromosome 2	34293	34326
R540	34	F	Chromosome 2	19366	19399	Chromosome 2	717291	717324
R541	34	F	Chromosome 2	19366	19399	Chromosome 2	755919	755952
R542	34	F	Chromosome 2	717291	717324	Chromosome 2	755919	755952
R543	34	P	Chromosome 1	119774	119807	Chromosome 2	463894	463927
R544	34	F	Chromosome 1	107645	107678	Chromosome 2	74871	74904
R545	34	F	Chromosome 1	107645	107678	Chromosome 2	484381	484414
R546	34	F	Chromosome 2	74871	74904	Chromosome 2	484381	484414
R547	34	P	Chromosome 1	39457	39490	Chromosome 1	107628	107661
R548	34	P	Chromosome 1	39457	39490	Chromosome 2	74854	74887
R549	34	P	Chromosome 1	39457	39490	Chromosome 2	114791	114824
R550	34	F	Chromosome 1	107628	107661	Chromosome 2	74854	74887
R551	34	F	Chromosome 1	107628	107661	Chromosome 2	114791	114824
R552	34	F	Chromosome 2	74854	74887	Chromosome 2	114791	114824
R553	34	F	Chromosome 1	16957	16990	Chromosome 1	17014	17047
R554	34	F	Chromosome 1	13514	13547	Chromosome 1	66021	66054
R555	34	F	Chromosome 1	13514	13547	Chromosome 2	367271	367304
R556	34	F	Chromosome 1	66021	66054	Chromosome 2	367271	367304
R557	33	F	Chromosome 2	599126	599158	Chromosome 2	661501	661533
R558	33	F	Chromosome 2	514028	514060	Chromosome 2	578036	578068
R559	33	P	Chromosome 2	501075	501107	Chromosome 2	765910	765942
R560	33	F	Chromosome 2	492722	492754	Chromosome 2	496663	496695
R561	33	P	Chromosome 2	492722	492754	Chromosome 2	535786	535818
R562	33	P	Chromosome 2	496663	496695	Chromosome 2	535786	535818
R563	33	F	Chromosome 2	590327	590359	Chromosome 2	735534	735566
R564	33	P	Chromosome 2	590327	590359	Chromosome 2	463892	463924
R565	33	P	Chromosome 2	735534	735566	Chromosome 2	463892	463924
R566	33	F	Chromosome 2	448533	448565	Chromosome 2	776227	776259
R567	33	F	Chromosome 2	441113	441145	Chromosome 2	501901	501933
R568	33	F	Chromosome 2	324601	324633	Chromosome 2	391787	391819
R569	33	F	Chromosome 2	324601	324633	Chromosome 2	392003	392035
R570	33	F	Chromosome 2	324601	324633	Chromosome 2	484365	484397
R571	33	F	Chromosome 2	324601	324633	Chromosome 2	603384	603416
R572	33	F	Chromosome 2	324601	324633	Chromosome 2	771365	771397
R573	33	P	Chromosome 2	324601	324633	Chromosome 2	332110	332142
R574	33	P	Chromosome 2	324601	324633	Chromosome 2	360983	361015
R575	33	P	Chromosome 2	324601	324633	Chromosome 2	592924	592956
R576	33	F	Chromosome 2	391787	391819	Chromosome 2	392003	392035
R577	33	F	Chromosome 2	391787	391819	Chromosome 2	484365	484397
R578	33	F	Chromosome 2	391787	391819	Chromosome 2	603384	603416
R579	33	F	Chromosome 2	391787	391819	Chromosome 2	771365	771397
R580	33	P	Chromosome 2	391787	391819	Chromosome 2	332110	332142
R581	33	P	Chromosome 2	391787	391819	Chromosome 2	360983	361015
R582	33	P	Chromosome 2	391787	391819	Chromosome 2	592924	592956
R583	33	F	Chromosome 2	392003	392035	Chromosome 2	484365	484397
R584	33	F	Chromosome 2	392003	392035	Chromosome 2	603384	603416
R585	33	F	Chromosome 2	392003	392035	Chromosome 2	771365	771397
R586	33	P	Chromosome 2	392003	392035	Chromosome 2	332110	332142
R587	33	P	Chromosome 2	392003	392035	Chromosome 2	360983	361015
R588	33	P	Chromosome 2	392003	392035	Chromosome 2	592924	592956
R589	33	F	Chromosome 2	484365	484397	Chromosome 2	603384	603416
R590	33	F	Chromosome 2	484365	484397	Chromosome 2	771365	771397
R591	33	P	Chromosome 2	484365	484397	Chromosome 2	332110	332142
R592	33	P	Chromosome 2	484365	484397	Chromosome 2	360983	361015
R593	33	P	Chromosome 2	484365	484397	Chromosome 2	592924	592956
R594	33	F	Chromosome 2	603384	603416	Chromosome 2	771365	771397
R595	33	P	Chromosome 2	603384	603416	Chromosome 2	332110	332142
R596	33	P	Chromosome 2	603384	603416	Chromosome 2	360983	361015
R597	33	P	Chromosome 2	603384	603416	Chromosome 2	592924	592956
R598	33	P	Chromosome 2	771365	771397	Chromosome 2	332110	332142
R599	33	P	Chromosome 2	771365	771397	Chromosome 2	360983	361015
R600	33	P	Chromosome 2	771365	771397	Chromosome 2	592924	592956
R601	33	F	Chromosome 2	332110	332142	Chromosome 2	360983	361015
R602	33	F	Chromosome 2	332110	332142	Chromosome 2	592924	592956
R603	33	F	Chromosome 2	360983	361015	Chromosome 2	592924	592956
R604	33	P	Chromosome 2	331710	331742	Chromosome 2	409414	409446
R605	33	F	Chromosome 2	324601	324633	Chromosome 2	391787	391819
R606	33	F	Chromosome 2	324601	324633	Chromosome 2	392003	392035
R607	33	F	Chromosome 2	324601	324633	Chromosome 2	484365	484397
R608	33	F	Chromosome 2	324601	324633	Chromosome 2	603384	603416
R609	33	F	Chromosome 2	324601	324633	Chromosome 2	771365	771397
R610	33	P	Chromosome 2	324601	324633	Chromosome 2	332110	332142
R611	33	P	Chromosome 2	324601	324633	Chromosome 2	360983	361015
R612	33	P	Chromosome 2	324601	324633	Chromosome 2	592924	592956
R613	33	F	Chromosome 2	391787	391819	Chromosome 2	392003	392035
R614	33	F	Chromosome 2	391787	391819	Chromosome 2	484365	484397
R615	33	F	Chromosome 2	391787	391819	Chromosome 2	603384	603416
R616	33	F	Chromosome 2	391787	391819	Chromosome 2	771365	771397
R617	33	P	Chromosome 2	391787	391819	Chromosome 2	332110	332142
R618	33	P	Chromosome 2	391787	391819	Chromosome 2	360983	361015
R619	33	P	Chromosome 2	391787	391819	Chromosome 2	592924	592956
R620	33	F	Chromosome 2	392003	392035	Chromosome 2	484365	484397
R621	33	F	Chromosome 2	392003	392035	Chromosome 2	603384	603416
R622	33	F	Chromosome 2	392003	392035	Chromosome 2	771365	771397
R623	33	P	Chromosome 2	392003	392035	Chromosome 2	332110	332142
R624	33	P	Chromosome 2	392003	392035	Chromosome 2	360983	361015
R625	33	P	Chromosome 2	392003	392035	Chromosome 2	592924	592956
R626	33	F	Chromosome 2	484365	484397	Chromosome 2	603384	603416
R627	33	F	Chromosome 2	484365	484397	Chromosome 2	771365	771397
R628	33	P	Chromosome 2	484365	484397	Chromosome 2	332110	332142
R629	33	P	Chromosome 2	484365	484397	Chromosome 2	360983	361015
R630	33	P	Chromosome 2	484365	484397	Chromosome 2	592924	592956
R631	33	F	Chromosome 2	603384	603416	Chromosome 2	771365	771397
R632	33	P	Chromosome 2	603384	603416	Chromosome 2	332110	332142
R633	33	P	Chromosome 2	603384	603416	Chromosome 2	360983	361015
R634	33	P	Chromosome 2	603384	603416	Chromosome 2	592924	592956
R635	33	P	Chromosome 2	771365	771397	Chromosome 2	332110	332142
R636	33	P	Chromosome 2	771365	771397	Chromosome 2	360983	361015
R637	33	P	Chromosome 2	771365	771397	Chromosome 2	592924	592956
R638	33	F	Chromosome 2	332110	332142	Chromosome 2	360983	361015
R639	33	F	Chromosome 2	332110	332142	Chromosome 2	592924	592956
R640	33	F	Chromosome 2	360983	361015	Chromosome 2	592924	592956
R641	33	F	Chromosome 2	288939	288971	Chromosome 2	447931	447963
R642	33	F	Chromosome 2	267375	267407	Chromosome 2	491624	491656
R643	33	F	Chromosome 2	233289	233321	Chromosome 2	628529	628561
R644	33	P	Chromosome 2	284129	284161	Chromosome 2	212549	212581
R645	33	P	Chromosome 2	207312	207344	Chromosome 2	514062	514094
R646	33	P	Chromosome 2	207312	207344	Chromosome 2	578070	578102
R647	33	F	Chromosome 2	514062	514094	Chromosome 2	578070	578102
R648	33	P	Chromosome 2	180932	180964	Chromosome 2	647414	647446
R649	33	P	Chromosome 2	173836	173868	Chromosome 2	485463	485495
R650	33	P	Chromosome 2	100841	100873	Chromosome 2	266983	267015
R651	33	P	Chromosome 2	82715	82747	Chromosome 2	771462	771494
R652	33	P	Chromosome 2	52563	52595	Chromosome 2	380629	380661
R653	33	F	Chromosome 1	119775	119807	Chromosome 2	590325	590357
R654	33	P	Chromosome 1	119775	119807	Chromosome 2	463894	463926
R655	33	P	Chromosome 2	590325	590357	Chromosome 2	463894	463926
R656	33	F	Chromosome 1	23131	23163	Chromosome 1	42514	42546
R657	33	F	Chromosome 1	23131	23163	Chromosome 2	48790	48822
R658	33	F	Chromosome 1	42514	42546	Chromosome 2	48790	48822
R659	33	P	Chromosome 1	32331	32363	Chromosome 1	39428	39460
R660	33	F	Chromosome 1	32331	32363	Chromosome 1	89650	89682
R661	33	P	Chromosome 1	32331	32363	Chromosome 2	8323	8355
R662	33	F	Chromosome 1	32331	32363	Chromosome 2	353896	353928
R663	33	P	Chromosome 1	39428	39460	Chromosome 1	89650	89682
R664	33	F	Chromosome 1	39428	39460	Chromosome 2	8323	8355
R665	33	P	Chromosome 1	39428	39460	Chromosome 2	353896	353928
R666	33	P	Chromosome 1	89650	89682	Chromosome 2	8323	8355
R667	33	F	Chromosome 1	89650	89682	Chromosome 2	353896	353928
R668	33	P	Chromosome 2	8323	8355	Chromosome 2	353896	353928
R669	33	P	Chromosome 1	31843	31875	Chromosome 1	106088	106120
R670	33	F	Chromosome 1	15066	15098	Chromosome 2	777451	777483
R671	33	F	Chromosome 1	13514	13546	Chromosome 1	66021	66053
R672	33	F	Chromosome 1	13514	13546	Chromosome 2	333866	333898
R673	33	F	Chromosome 1	13514	13546	Chromosome 2	367271	367303
R674	33	F	Chromosome 1	66021	66053	Chromosome 2	333866	333898
R675	33	F	Chromosome 1	66021	66053	Chromosome 2	367271	367303
R676	33	F	Chromosome 2	333866	333898	Chromosome 2	367271	367303
R677	32	P	Chromosome 2	596895	596926	Chromosome 2	673737	673768
R678	32	P	Chromosome 2	21272	21303	Chromosome 2	50453	50484
R679	32	P	Chromosome 2	21272	21303	Chromosome 2	429329	429360
R680	32	P	Chromosome 2	21272	21303	Chromosome 2	479786	479817
R681	32	F	Chromosome 2	21272	21303	Chromosome 2	764684	764715
R682	32	F	Chromosome 2	21272	21303	Chromosome 2	765889	765920
R683	32	F	Chromosome 2	50453	50484	Chromosome 2	429329	429360
R684	32	F	Chromosome 2	50453	50484	Chromosome 2	479786	479817
R685	32	P	Chromosome 2	50453	50484	Chromosome 2	764684	764715
R686	32	P	Chromosome 2	50453	50484	Chromosome 2	765889	765920
R687	32	F	Chromosome 2	429329	429360	Chromosome 2	479786	479817
R688	32	P	Chromosome 2	429329	429360	Chromosome 2	764684	764715
R689	32	P	Chromosome 2	429329	429360	Chromosome 2	765889	765920
R690	32	P	Chromosome 2	479786	479817	Chromosome 2	764684	764715
R691	32	P	Chromosome 2	479786	479817	Chromosome 2	765889	765920
R692	32	F	Chromosome 2	764684	764715	Chromosome 2	765889	765920
R693	32	P	Chromosome 2	443817	443848	Chromosome 2	443817	443848
R694	32	P	Chromosome 2	370098	370129	Chromosome 2	519035	519066
R695	32	F	Chromosome 2	361311	361342	Chromosome 2	776011	776042
R696	32	P	Chromosome 2	361254	361285	Chromosome 2	590356	590387
R697	32	P	Chromosome 2	360933	360964	Chromosome 2	603435	603466
R698	32	P	Chromosome 2	360933	360964	Chromosome 2	771415	771446
R699	32	F	Chromosome 2	603435	603466	Chromosome 2	771415	771446
R700	32	P	Chromosome 2	324602	324633	Chromosome 2	332110	332141
R701	32	P	Chromosome 2	324602	324633	Chromosome 2	360983	361014
R702	32	F	Chromosome 2	324602	324633	Chromosome 2	391788	391819
R703	32	F	Chromosome 2	324602	324633	Chromosome 2	392004	392035
R704	32	F	Chromosome 2	324602	324633	Chromosome 2	484366	484397
R705	32	P	Chromosome 2	324602	324633	Chromosome 2	592924	592955
R706	32	F	Chromosome 2	324602	324633	Chromosome 2	598973	599004
R707	32	F	Chromosome 2	324602	324633	Chromosome 2	603385	603416
R708	32	F	Chromosome 2	324602	324633	Chromosome 2	771366	771397
R709	32	F	Chromosome 2	332110	332141	Chromosome 2	360983	361014
R710	32	P	Chromosome 2	332110	332141	Chromosome 2	391788	391819
R711	32	P	Chromosome 2	332110	332141	Chromosome 2	392004	392035
R712	32	P	Chromosome 2	332110	332141	Chromosome 2	484366	484397
R713	32	F	Chromosome 2	332110	332141	Chromosome 2	592924	592955
R714	32	P	Chromosome 2	332110	332141	Chromosome 2	598973	599004
R715	32	P	Chromosome 2	332110	332141	Chromosome 2	603385	603416
R716	32	P	Chromosome 2	332110	332141	Chromosome 2	771366	771397
R717	32	P	Chromosome 2	360983	361014	Chromosome 2	391788	391819
R718	32	P	Chromosome 2	360983	361014	Chromosome 2	392004	392035
R719	32	P	Chromosome 2	360983	361014	Chromosome 2	484366	484397
R720	32	F	Chromosome 2	360983	361014	Chromosome 2	592924	592955
R721	32	P	Chromosome 2	360983	361014	Chromosome 2	598973	599004
R722	32	P	Chromosome 2	360983	361014	Chromosome 2	603385	603416
R723	32	P	Chromosome 2	360983	361014	Chromosome 2	771366	771397
R724	32	F	Chromosome 2	391788	391819	Chromosome 2	392004	392035
R725	32	F	Chromosome 2	391788	391819	Chromosome 2	484366	484397
R726	32	P	Chromosome 2	391788	391819	Chromosome 2	592924	592955
R727	32	F	Chromosome 2	391788	391819	Chromosome 2	598973	599004
R728	32	F	Chromosome 2	391788	391819	Chromosome 2	603385	603416
R729	32	F	Chromosome 2	391788	391819	Chromosome 2	771366	771397
R730	32	F	Chromosome 2	392004	392035	Chromosome 2	484366	484397
R731	32	P	Chromosome 2	392004	392035	Chromosome 2	592924	592955
R732	32	F	Chromosome 2	392004	392035	Chromosome 2	598973	599004
R733	32	F	Chromosome 2	392004	392035	Chromosome 2	603385	603416
R734	32	F	Chromosome 2	392004	392035	Chromosome 2	771366	771397
R735	32	P	Chromosome 2	484366	484397	Chromosome 2	592924	592955
R736	32	F	Chromosome 2	484366	484397	Chromosome 2	598973	599004
R737	32	F	Chromosome 2	484366	484397	Chromosome 2	603385	603416
R738	32	F	Chromosome 2	484366	484397	Chromosome 2	771366	771397
R739	32	P	Chromosome 2	592924	592955	Chromosome 2	598973	599004
R740	32	P	Chromosome 2	592924	592955	Chromosome 2	603385	603416
R741	32	P	Chromosome 2	592924	592955	Chromosome 2	771366	771397
R742	32	F	Chromosome 2	598973	599004	Chromosome 2	603385	603416
R743	32	F	Chromosome 2	598973	599004	Chromosome 2	771366	771397
R744	32	F	Chromosome 2	603385	603416	Chromosome 2	771366	771397
R745	32	P	Chromosome 2	267261	267292	Chromosome 2	728003	728034
R746	32	P	Chromosome 2	194938	194969	Chromosome 2	380491	380522
R747	32	P	Chromosome 2	145191	145222	Chromosome 2	647213	647244
R748	32	F	Chromosome 2	111031	111062	Chromosome 2	112304	112335
R749	32	P	Chromosome 2	88728	88759	Chromosome 2	271335	271366
R750	32	P	Chromosome 2	23368	23399	Chromosome 2	23368	23399
R751	32	P	Chromosome 2	21272	21303	Chromosome 2	50453	50484
R752	32	P	Chromosome 2	21272	21303	Chromosome 2	429329	429360
R753	32	P	Chromosome 2	21272	21303	Chromosome 2	479786	479817
R754	32	F	Chromosome 2	21272	21303	Chromosome 2	764684	764715
R755	32	F	Chromosome 2	21272	21303	Chromosome 2	765889	765920
R756	32	F	Chromosome 2	50453	50484	Chromosome 2	429329	429360
R757	32	F	Chromosome 2	50453	50484	Chromosome 2	479786	479817
R758	32	P	Chromosome 2	50453	50484	Chromosome 2	764684	764715
R759	32	P	Chromosome 2	50453	50484	Chromosome 2	765889	765920
R760	32	F	Chromosome 2	429329	429360	Chromosome 2	479786	479817
R761	32	P	Chromosome 2	429329	429360	Chromosome 2	764684	764715
R762	32	P	Chromosome 2	429329	429360	Chromosome 2	765889	765920
R763	32	P	Chromosome 2	479786	479817	Chromosome 2	764684	764715
R764	32	P	Chromosome 2	479786	479817	Chromosome 2	765889	765920
R765	32	F	Chromosome 2	764684	764715	Chromosome 2	765889	765920
R766	32	F	Chromosome 2	12880	12911	Chromosome 2	568358	568389
R767	32	F	Chromosome 1	124717	124748	Chromosome 2	48294	48325
R768	32	P	Chromosome 1	124717	124748	Chromosome 2	236070	236101
R769	32	P	Chromosome 2	48294	48325	Chromosome 2	236070	236101
R770	32	F	Chromosome 1	32298	32329	Chromosome 1	89617	89648
R771	32	P	Chromosome 1	32298	32329	Chromosome 2	114650	114681
R772	32	F	Chromosome 1	32298	32329	Chromosome 2	353863	353894
R773	32	P	Chromosome 1	89617	89648	Chromosome 2	114650	114681
R774	32	F	Chromosome 1	89617	89648	Chromosome 2	353863	353894
R775	32	P	Chromosome 2	114650	114681	Chromosome 2	353863	353894
R776	32	F	Chromosome 1	22511	22542	Chromosome 2	528301	528332
R777	32	F	Chromosome 1	17730	17761	Chromosome 2	657335	657366
R778	31	P	Chromosome 2	723843	723873	Chromosome 2	724306	724336
R779	31	P	Chromosome 2	655607	655637	Chromosome 2	657365	657395
R780	31	F	Chromosome 2	639789	639819	Chromosome 2	652362	652392
R781	31	P	Chromosome 2	590440	590470	Chromosome 2	628526	628556
R782	31	P	Chromosome 2	519846	519876	Chromosome 2	770387	770417
R783	31	F	Chromosome 2	717090	717120	Chromosome 2	755718	755748
R784	31	P	Chromosome 2	717090	717120	Chromosome 2	453135	453165
R785	31	P	Chromosome 2	755718	755748	Chromosome 2	453135	453165
R786	31	F	Chromosome 2	450169	450199	Chromosome 2	538970	539000
R787	31	F	Chromosome 2	450169	450199	Chromosome 2	717091	717121
R788	31	F	Chromosome 2	450169	450199	Chromosome 2	755719	755749
R789	31	F	Chromosome 2	538970	539000	Chromosome 2	717091	717121
R790	31	F	Chromosome 2	538970	539000	Chromosome 2	755719	755749
R791	31	F	Chromosome 2	717091	717121	Chromosome 2	755719	755749
R792	31	F	Chromosome 2	415480	415510	Chromosome 2	445099	445129
R793	31	F	Chromosome 2	391743	391773	Chromosome 2	391959	391989
R794	31	F	Chromosome 1	1942	1972	Chromosome 1	54449	54479
R795	31	P	Chromosome 1	1942	1972	Chromosome 2	379080	379110
R796	31	P	Chromosome 1	1942	1972	Chromosome 2	507503	507533
R797	31	P	Chromosome 1	54449	54479	Chromosome 2	379080	379110
R798	31	P	Chromosome 1	54449	54479	Chromosome 2	507503	507533
R799	31	F	Chromosome 2	379080	379110	Chromosome 2	507503	507533
R800	31	P	Chromosome 2	370099	370129	Chromosome 2	453136	453166
R801	31	P	Chromosome 2	370099	370129	Chromosome 2	519035	519065
R802	31	F	Chromosome 2	453136	453166	Chromosome 2	519035	519065
R803	31	F	Chromosome 2	356714	356744	Chromosome 2	640765	640795
R804	31	F	Chromosome 2	356714	356744	Chromosome 2	656282	656312
R805	31	F	Chromosome 2	356714	356744	Chromosome 2	705670	705700
R806	31	P	Chromosome 2	356714	356744	Chromosome 2	501097	501127
R807	31	F	Chromosome 2	640765	640795	Chromosome 2	656282	656312
R808	31	F	Chromosome 2	640765	640795	Chromosome 2	705670	705700
R809	31	P	Chromosome 2	640765	640795	Chromosome 2	501097	501127
R810	31	F	Chromosome 2	656282	656312	Chromosome 2	705670	705700
R811	31	P	Chromosome 2	656282	656312	Chromosome 2	501097	501127
R812	31	P	Chromosome 2	705670	705700	Chromosome 2	501097	501127
R813	31	P	Chromosome 2	354060	354090	Chromosome 2	361951	361981
R814	31	F	Chromosome 2	76580	76610	Chromosome 2	332416	332446
R815	31	P	Chromosome 2	76580	76610	Chromosome 2	354033	354063
R816	31	P	Chromosome 2	332416	332446	Chromosome 2	354033	354063
R817	31	F	Chromosome 2	324797	324827	Chromosome 2	500189	500219
R818	31	F	Chromosome 2	324607	324637	Chromosome 2	354339	354369
R819	31	P	Chromosome 2	324607	324637	Chromosome 2	360979	361009
R820	31	F	Chromosome 2	324607	324637	Chromosome 2	391793	391823
R821	31	F	Chromosome 2	324607	324637	Chromosome 2	392009	392039
R822	31	P	Chromosome 2	324607	324637	Chromosome 2	592920	592950
R823	31	F	Chromosome 2	324607	324637	Chromosome 2	598978	599008
R824	31	F	Chromosome 2	324607	324637	Chromosome 2	603390	603420
R825	31	P	Chromosome 2	354339	354369	Chromosome 2	360979	361009
R826	31	F	Chromosome 2	354339	354369	Chromosome 2	391793	391823
R827	31	F	Chromosome 2	354339	354369	Chromosome 2	392009	392039
R828	31	P	Chromosome 2	354339	354369	Chromosome 2	592920	592950
R829	31	F	Chromosome 2	354339	354369	Chromosome 2	598978	599008
R830	31	F	Chromosome 2	354339	354369	Chromosome 2	603390	603420
R831	31	P	Chromosome 2	360979	361009	Chromosome 2	391793	391823
R832	31	P	Chromosome 2	360979	361009	Chromosome 2	392009	392039
R833	31	F	Chromosome 2	360979	361009	Chromosome 2	592920	592950
R834	31	P	Chromosome 2	360979	361009	Chromosome 2	598978	599008
R835	31	P	Chromosome 2	360979	361009	Chromosome 2	603390	603420
R836	31	F	Chromosome 2	391793	391823	Chromosome 2	392009	392039
R837	31	P	Chromosome 2	391793	391823	Chromosome 2	592920	592950
R838	31	F	Chromosome 2	391793	391823	Chromosome 2	598978	599008
R839	31	F	Chromosome 2	391793	391823	Chromosome 2	603390	603420
R840	31	P	Chromosome 2	392009	392039	Chromosome 2	592920	592950
R841	31	F	Chromosome 2	392009	392039	Chromosome 2	598978	599008
R842	31	F	Chromosome 2	392009	392039	Chromosome 2	603390	603420
R843	31	P	Chromosome 2	592920	592950	Chromosome 2	598978	599008
R844	31	P	Chromosome 2	592920	592950	Chromosome 2	603390	603420
R845	31	F	Chromosome 2	598978	599008	Chromosome 2	603390	603420
R846	31	F	Chromosome 2	314560	314590	Chromosome 2	506253	506283
R847	31	F	Chromosome 2	288942	288972	Chromosome 2	684416	684446
R848	31	P	Chromosome 2	670648	670678	Chromosome 2	275631	275661
R849	31	F	Chromosome 2	233289	233319	Chromosome 2	234138	234168
R850	31	F	Chromosome 2	233289	233319	Chromosome 2	628529	628559
R851	31	F	Chromosome 2	234138	234168	Chromosome 2	628529	628559
R852	31	F	Chromosome 2	184817	184847	Chromosome 2	717339	717369
R853	31	F	Chromosome 2	184817	184847	Chromosome 2	755967	755997
R854	31	P	Chromosome 2	184817	184847	Chromosome 2	646960	646990
R855	31	F	Chromosome 2	717339	717369	Chromosome 2	755967	755997
R856	31	P	Chromosome 2	717339	717369	Chromosome 2	646960	646990
R857	31	P	Chromosome 2	755967	755997	Chromosome 2	646960	646990
R858	31	F	Chromosome 2	105078	105108	Chromosome 2	744206	744236
R859	31	F	Chromosome 2	74743	74773	Chromosome 2	602581	602611
R860	31	F	Chromosome 2	74623	74653	Chromosome 2	592830	592860
R861	31	F	Chromosome 2	56254	56284	Chromosome 2	303942	303972
R862	31	F	Chromosome 2	53111	53141	Chromosome 2	549366	549396
R863	31	P	Chromosome 2	53111	53141	Chromosome 2	711221	711251
R864	31	P	Chromosome 2	549366	549396	Chromosome 2	711221	711251
R865	31	F	Chromosome 2	52976	53006	Chromosome 2	185016	185046
R866	31	F	Chromosome 2	34987	35017	Chromosome 2	738194	738224
R867	31	P	Chromosome 2	34298	34328	Chromosome 2	405459	405489
R868	31	P	Chromosome 2	21273	21303	Chromosome 2	50453	50483
R869	31	P	Chromosome 2	21273	21303	Chromosome 2	429329	429359
R870	31	P	Chromosome 2	21273	21303	Chromosome 2	479786	479816
R871	31	F	Chromosome 2	21273	21303	Chromosome 2	628903	628933
R872	31	F	Chromosome 2	21273	21303	Chromosome 2	764685	764715
R873	31	F	Chromosome 2	21273	21303	Chromosome 2	765890	765920
R874	31	F	Chromosome 2	50453	50483	Chromosome 2	429329	429359
R875	31	F	Chromosome 2	50453	50483	Chromosome 2	479786	479816
R876	31	P	Chromosome 2	50453	50483	Chromosome 2	628903	628933
R877	31	P	Chromosome 2	50453	50483	Chromosome 2	764685	764715
R878	31	P	Chromosome 2	50453	50483	Chromosome 2	765890	765920
R879	31	F	Chromosome 2	429329	429359	Chromosome 2	479786	479816
R880	31	P	Chromosome 2	429329	429359	Chromosome 2	628903	628933
R881	31	P	Chromosome 2	429329	429359	Chromosome 2	764685	764715
R882	31	P	Chromosome 2	429329	429359	Chromosome 2	765890	765920
R883	31	P	Chromosome 2	479786	479816	Chromosome 2	628903	628933
R884	31	P	Chromosome 2	479786	479816	Chromosome 2	764685	764715
R885	31	P	Chromosome 2	479786	479816	Chromosome 2	765890	765920
R886	31	F	Chromosome 2	628903	628933	Chromosome 2	764685	764715
R887	31	F	Chromosome 2	628903	628933	Chromosome 2	765890	765920
R888	31	F	Chromosome 2	764685	764715	Chromosome 2	765890	765920
R889	31	F	Chromosome 1	121843	121873	Chromosome 2	198442	198472
R890	31	F	Chromosome 1	120600	120630	Chromosome 2	482359	482389
R891	31	F	Chromosome 1	119777	119807	Chromosome 2	590327	590357
R892	31	F	Chromosome 1	119777	119807	Chromosome 2	735534	735564
R893	31	P	Chromosome 1	119777	119807	Chromosome 2	463894	463924
R894	31	F	Chromosome 2	590327	590357	Chromosome 2	735534	735564
R895	31	P	Chromosome 2	590327	590357	Chromosome 2	463894	463924
R896	31	P	Chromosome 2	735534	735564	Chromosome 2	463894	463924
R897	31	F	Chromosome 1	119070	119100	Chromosome 2	453134	453164
R898	31	F	Chromosome 1	100068	100098	Chromosome 2	598637	598667
R899	31	P	Chromosome 1	22510	22540	Chromosome 2	590441	590471
R900	31	P	Chromosome 2	590259	590289	Chromosome 1	22484	22514
R901	31	P	Chromosome 2	108905	108935	Chromosome 1	880	910
R902	31	P	Chromosome 2	108905	108935	Chromosome 1	53387	53417
R903	31	P	Chromosome 2	108905	108935	Chromosome 2	478561	478591
R904	31	F	Chromosome 1	880	910	Chromosome 1	53387	53417
R905	31	F	Chromosome 1	880	910	Chromosome 2	478561	478591
R906	31	F	Chromosome 1	53387	53417	Chromosome 2	478561	478591
R907	30	P	Chromosome 2	766652	766681	Chromosome 2	717089	717118
R908	30	P	Chromosome 2	766652	766681	Chromosome 2	755717	755746
R909	30	F	Chromosome 2	717089	717118	Chromosome 2	755717	755746
R910	30	P	Chromosome 2	763316	763345	Chromosome 2	716120	716149
R911	30	P	Chromosome 2	763316	763345	Chromosome 2	754748	754777
R912	30	F	Chromosome 2	716120	716149	Chromosome 2	754748	754777
R913	30	F	Chromosome 2	560278	560307	Chromosome 2	751159	751188
R914	30	F	Chromosome 1	22511	22540	Chromosome 2	528301	528330
R915	30	F	Chromosome 1	22511	22540	Chromosome 2	628526	628555
R916	30	P	Chromosome 1	22511	22540	Chromosome 2	590441	590470
R917	30	F	Chromosome 2	528301	528330	Chromosome 2	628526	628555
R918	30	P	Chromosome 2	528301	528330	Chromosome 2	590441	590470
R919	30	P	Chromosome 2	628526	628555	Chromosome 2	590441	590470
R920	30	P	Chromosome 2	454866	454895	Chromosome 2	697839	697868
R921	30	P	Chromosome 2	450325	450354	Chromosome 2	628428	628457
R922	30	F	Chromosome 2	288942	288971	Chromosome 2	447934	447963
R923	30	F	Chromosome 2	288942	288971	Chromosome 2	684416	684445
R924	30	F	Chromosome 2	447934	447963	Chromosome 2	684416	684445
R925	30	F	Chromosome 2	391952	391981	Chromosome 2	602631	602660
R926	30	F	Chromosome 2	453136	453165	Chromosome 2	519035	519064
R927	30	P	Chromosome 2	453136	453165	Chromosome 2	370100	370129
R928	30	P	Chromosome 2	453136	453165	Chromosome 2	717090	717119
R929	30	P	Chromosome 2	453136	453165	Chromosome 2	755718	755747
R930	30	P	Chromosome 2	519035	519064	Chromosome 2	370100	370129
R931	30	P	Chromosome 2	519035	519064	Chromosome 2	717090	717119
R932	30	P	Chromosome 2	519035	519064	Chromosome 2	755718	755747
R933	30	F	Chromosome 2	370100	370129	Chromosome 2	717090	717119
R934	30	F	Chromosome 2	370100	370129	Chromosome 2	755718	755747
R935	30	F	Chromosome 2	717090	717119	Chromosome 2	755718	755747
R936	30	F	Chromosome 2	324607	324636	Chromosome 2	354339	354368
R937	30	P	Chromosome 2	324607	324636	Chromosome 2	360980	361009
R938	30	F	Chromosome 2	324607	324636	Chromosome 2	391793	391822
R939	30	F	Chromosome 2	324607	324636	Chromosome 2	392009	392038
R940	30	F	Chromosome 2	324607	324636	Chromosome 2	484371	484400
R941	30	P	Chromosome 2	324607	324636	Chromosome 2	592921	592950
R942	30	F	Chromosome 2	324607	324636	Chromosome 2	598978	599007
R943	30	F	Chromosome 2	324607	324636	Chromosome 2	603390	603419
R944	30	P	Chromosome 2	354339	354368	Chromosome 2	360980	361009
R945	30	F	Chromosome 2	354339	354368	Chromosome 2	391793	391822
R946	30	F	Chromosome 2	354339	354368	Chromosome 2	392009	392038
R947	30	F	Chromosome 2	354339	354368	Chromosome 2	484371	484400
R948	30	P	Chromosome 2	354339	354368	Chromosome 2	592921	592950
R949	30	F	Chromosome 2	354339	354368	Chromosome 2	598978	599007
R950	30	F	Chromosome 2	354339	354368	Chromosome 2	603390	603419
R951	30	P	Chromosome 2	360980	361009	Chromosome 2	391793	391822
R952	30	P	Chromosome 2	360980	361009	Chromosome 2	392009	392038
R953	30	P	Chromosome 2	360980	361009	Chromosome 2	484371	484400
R954	30	F	Chromosome 2	360980	361009	Chromosome 2	592921	592950
R955	30	P	Chromosome 2	360980	361009	Chromosome 2	598978	599007
R956	30	P	Chromosome 2	360980	361009	Chromosome 2	603390	603419
R957	30	F	Chromosome 2	391793	391822	Chromosome 2	392009	392038
R958	30	F	Chromosome 2	391793	391822	Chromosome 2	484371	484400
R959	30	P	Chromosome 2	391793	391822	Chromosome 2	592921	592950
R960	30	F	Chromosome 2	391793	391822	Chromosome 2	598978	599007
R961	30	F	Chromosome 2	391793	391822	Chromosome 2	603390	603419
R962	30	F	Chromosome 2	392009	392038	Chromosome 2	484371	484400
R963	30	P	Chromosome 2	392009	392038	Chromosome 2	592921	592950
R964	30	F	Chromosome 2	392009	392038	Chromosome 2	598978	599007
R965	30	F	Chromosome 2	392009	392038	Chromosome 2	603390	603419
R966	30	P	Chromosome 2	484371	484400	Chromosome 2	592921	592950
R967	30	F	Chromosome 2	484371	484400	Chromosome 2	598978	599007
R968	30	F	Chromosome 2	484371	484400	Chromosome 2	603390	603419
R969	30	P	Chromosome 2	592921	592950	Chromosome 2	598978	599007
R970	30	P	Chromosome 2	592921	592950	Chromosome 2	603390	603419
R971	30	F	Chromosome 2	598978	599007	Chromosome 2	603390	603419
R972	30	F	Chromosome 2	271610	271639	Chromosome 2	490784	490813
R973	30	P	Chromosome 2	271492	271521	Chromosome 2	624773	624802
R974	30	F	Chromosome 2	270856	270885	Chromosome 2	270907	270936
R975	30	P	Chromosome 2	233159	233188	Chromosome 2	661428	661457
R976	30	F	Chromosome 2	145281	145310	Chromosome 2	155039	155068
R977	30	F	Chromosome 2	136631	136660	Chromosome 2	275632	275661
R978	30	P	Chromosome 2	136631	136660	Chromosome 2	670648	670677
R979	30	P	Chromosome 2	275632	275661	Chromosome 2	670648	670677
R980	30	P	Chromosome 2	127948	127977	Chromosome 2	715735	715764
R981	30	P	Chromosome 2	127948	127977	Chromosome 2	754363	754392
R982	30	F	Chromosome 2	715735	715764	Chromosome 2	754363	754392
R983	30	P	Chromosome 2	477631	477660	Chromosome 2	123065	123094
R984	30	F	Chromosome 2	119123	119152	Chromosome 2	347188	347217
R985	30	P	Chromosome 2	114655	114684	Chromosome 2	607853	607882
R986	30	F	Chromosome 2	74617	74646	Chromosome 2	288914	288943
R987	30	F	Chromosome 2	62994	63023	Chromosome 2	185176	185205
R988	30	F	Chromosome 2	53557	53586	Chromosome 2	441436	441465
R989	30	P	Chromosome 2	657363	657392	Chromosome 2	53459	53488
R990	30	F	Chromosome 2	52292	52321	Chromosome 2	208187	208216
R991	30	P	Chromosome 2	25606	25635	Chromosome 2	65887	65916
R992	30	P	Chromosome 2	19520	19549	Chromosome 2	670646	670675
R993	30	F	Chromosome 2	1725	1754	Chromosome 2	59698	59727
R994	30	P	Chromosome 2	1723	1752	Chromosome 2	450170	450199
R995	30	P	Chromosome 2	1723	1752	Chromosome 2	538971	539000
R996	30	P	Chromosome 2	1723	1752	Chromosome 2	717092	717121
R997	30	P	Chromosome 2	1723	1752	Chromosome 2	755720	755749
R998	30	F	Chromosome 2	450170	450199	Chromosome 2	538971	539000
R999	30	F	Chromosome 2	450170	450199	Chromosome 2	717092	717121
R1000	30	F	Chromosome 2	450170	450199	Chromosome 2	755720	755749
R1001	30	F	Chromosome 2	538971	539000	Chromosome 2	717092	717121
R1002	30	F	Chromosome 2	538971	539000	Chromosome 2	755720	755749
R1003	30	F	Chromosome 2	717092	717121	Chromosome 2	755720	755749
R1004	30	P	Chromosome 1	123564	123593	Chromosome 2	237225	237254
R1005	30	P	Chromosome 1	123564	123593	Chromosome 2	315741	315770
R1006	30	F	Chromosome 2	237225	237254	Chromosome 2	315741	315770
R1007	30	F	Chromosome 1	119071	119100	Chromosome 2	453135	453164
R1008	30	P	Chromosome 1	119071	119100	Chromosome 2	450169	450198
R1009	30	P	Chromosome 1	119071	119100	Chromosome 2	538970	538999
R1010	30	P	Chromosome 1	119071	119100	Chromosome 2	717091	717120
R1011	30	P	Chromosome 1	119071	119100	Chromosome 2	755719	755748
R1012	30	P	Chromosome 2	453135	453164	Chromosome 2	450169	450198
R1013	30	P	Chromosome 2	453135	453164	Chromosome 2	538970	538999
R1014	30	P	Chromosome 2	453135	453164	Chromosome 2	717091	717120
R1015	30	P	Chromosome 2	453135	453164	Chromosome 2	755719	755748
R1016	30	F	Chromosome 2	450169	450198	Chromosome 2	538970	538999
R1017	30	F	Chromosome 2	450169	450198	Chromosome 2	717091	717120
R1018	30	F	Chromosome 2	450169	450198	Chromosome 2	755719	755748
R1019	30	F	Chromosome 2	538970	538999	Chromosome 2	717091	717120
R1020	30	F	Chromosome 2	538970	538999	Chromosome 2	755719	755748
R1021	30	F	Chromosome 2	717091	717120	Chromosome 2	755719	755748
R1022	30	F	Chromosome 1	42560	42589	Chromosome 2	454938	454967
R1023	30	F	Chromosome 2	391803	391832	Chromosome 2	598988	599017
R1024	30	F	Chromosome 2	391803	391832	Chromosome 2	603400	603429
R1025	30	P	Chromosome 2	391803	391832	Chromosome 1	39444	39473
R1026	30	P	Chromosome 2	391803	391832	Chromosome 2	360970	360999
R1027	30	P	Chromosome 2	391803	391832	Chromosome 2	592911	592940
R1028	30	F	Chromosome 2	598988	599017	Chromosome 2	603400	603429
R1029	30	P	Chromosome 2	598988	599017	Chromosome 1	39444	39473
R1030	30	P	Chromosome 2	598988	599017	Chromosome 2	360970	360999
R1031	30	P	Chromosome 2	598988	599017	Chromosome 2	592911	592940
R1032	30	P	Chromosome 2	603400	603429	Chromosome 1	39444	39473
R1033	30	P	Chromosome 2	603400	603429	Chromosome 2	360970	360999
R1034	30	P	Chromosome 2	603400	603429	Chromosome 2	592911	592940
R1035	30	F	Chromosome 1	39444	39473	Chromosome 2	360970	360999
R1036	30	F	Chromosome 1	39444	39473	Chromosome 2	592911	592940
R1037	30	F	Chromosome 2	360970	360999	Chromosome 2	592911	592940
R1038	30	F	Chromosome 1	38483	38512	Chromosome 2	284394	284423
R1039	30	P	Chromosome 1	32389	32418	Chromosome 2	719126	719155
R1040	30	P	Chromosome 1	32389	32418	Chromosome 2	757754	757783
R1041	30	F	Chromosome 2	719126	719155	Chromosome 2	757754	757783
R1042	30	F	Chromosome 1	32357	32386	Chromosome 2	222741	222770
R1043	30	F	Chromosome 1	32357	32386	Chromosome 2	353922	353951
R1044	30	F	Chromosome 2	222741	222770	Chromosome 2	353922	353951
R1045	30	F	Chromosome 1	32271	32300	Chromosome 2	620209	620238
R1046	30	F	Chromosome 1	22511	22540	Chromosome 2	528301	528330
R1047	30	F	Chromosome 1	22511	22540	Chromosome 2	628526	628555
R1048	30	P	Chromosome 1	22511	22540	Chromosome 2	590441	590470
R1049	30	F	Chromosome 2	528301	528330	Chromosome 2	628526	628555
R1050	30	P	Chromosome 2	528301	528330	Chromosome 2	590441	590470
R1051	30	P	Chromosome 2	628526	628555	Chromosome 2	590441	590470
R1052	30	F	Chromosome 1	21017	21046	Chromosome 2	301493	301522
R1053	30	F	Chromosome 1	17803	17832	Chromosome 2	482404	482433
R1054	30	P	Chromosome 1	15065	15094	Chromosome 2	735522	735551
