# Supplementary material for: Comprehensive analysis of the complete mitochondrial genome of Distylium chinense
Source: Front Plant Sci. 2026 May 15;17:1820003. doi: 10.3389/fpls.2026.1820003 (PMC13219375; doi:10.3389/fpls.2026.1820003)
Supplement: Supplementary file 1 [file DataSheet1.zip › Supplementary files/Table S4 Distylium chinense RNA_editing.xlsx]

## Sheet: Sheet1
gene	Base position	Amino position	Codon change	Amino change	Left motifs	Edited site	Right motifs	Probability
atp1	1039	347	CCC->UCC	Pro->Ser	ATATTCCCACCAATGTGATC	C	CCATTACTGATGGACAAATC	1
atp1	1064	355	UCG->UUG	Ser->Leu	TACTGATGGACAAATCTGTT	C	GGAAACAGAGCTCTTTTATC	0.999
atp1	1115	372	UCA->UUA	Ser->Leu	ACCTGCTATTAACGTCGGCT	C	ATCTGTCAGTCGCGTCGGGT	0.999
atp1	1168	390	CGC->UGC	Arg->Cys	TGAAAGCTATGAAACAAGTC	C	GCGGTAGTTCAAAACTGGAA	0.997
atp1	1178	393	UCA->UUA	Ser->Leu	GAAACAAGTCCGCGGTAGTT	C	AAAACTGGAATTGGCACAAT	1
atp1	1216	406	CUU->UUU	Leu->Phe	AATATCGCGAAGTGGCCGCC	C	TTGCTCAATTTGGGTCAGAC	0.998
atp1	1262	421	CCC->CUC	Pro->Leu	TGCTGCGACTCAGGCATTAC	C	CAATAGAGGTGCAAGGCTTA	0.999
atp1	1292	431	CCG->CUG	Pro->Leu	TGCAAGGCTTACAGAAGTAC	C	GAAACAACCACAATATGCAC	0.999
atp1	1415	472	CCA->CUA	Pro->Leu	TCAATATGAGAGAGCCATTC	C	AAGTAGTATAAAACCAGAAT	0.996
atp1	1490	497	CCA->CUA	Pro->Leu	TAACGAAAGAAAGATGGAAC	C	AGATGCATTCTTAAAAGAAA	1
atp4	56	19	CCA->CUA	Pro->Leu	GATGCTATTTGCTGCTATTC	C	ATCTATTTGTGCATCAAGTT	1
atp4	59	20	UCU->UUU	Ser->Phe	GCTATTTGCTGCTATTCCAT	C	TATTTGTGCATCAAGTTCGA	0.997
atp4	71	24	UCA->UUA	Ser->Leu	TATTCCATCTATTTGTGCAT	C	AAGTTCGAAGAAGATCTCAA	0.995
atp4	89	30	UCA->UUA	Ser->Leu	ATCAAGTTCGAAGAAGATCT	C	AATCTATAATGAAGAAATGA	1
atp4	118	40	CGU->UGU	Arg->Cys	ATGAAGAAATGATAGTAGCT	C	GTCGTTTTATAGGCTTTATC	0.993
atp4	121	41	CGU->UGU	Arg->Cys	AAGAAATGATAGTAGCTCGT	C	GTTTTATAGGCTTTATCATA	1
atp4	215	72	UCG->UUG	Ser->Leu	CCAGGCTATTCAGGAAGAAT	C	GCAGCAATTCCCCAATCCTA	0.998
atp4	227	76	CCC->CUC	Pro->Leu	GGAAGAATCGCAGCAATTCC	C	CAATCCTAACGAAGTAGTTC	0.999
atp4	248	83	CCU->CUU	Pro->Leu	CAATCCTAACGAAGTAGTTC	C	TCCGGAATCCAATGAACAAC	1
atp4	250	84	CCG->UUG	Pro->Leu	ATCCTAACGAAGTAGTTCCT	C	CGGAATCCAATGAACAACAA	0.903
atp4	251	84	CCG->UUG	Pro->Leu	TCCTAACGAAGTAGTTCCTC	C	GGAATCCAATGAACAACAAC	1
atp4	395	132	UCA->UUA	Ser->Leu	CCGAAACCTAAATGTTAAGT	C	AGCAACACTTTCAAATGCCA	0.998
atp4	407	136	UCA->UUA	Ser->Leu	TGTTAAGTCAGCAACACTTT	C	AAATGCCACTTCTTCCCGTC	0.997
atp4	416	139	ACU->AUU	Thr->Ile	AGCAACACTTTCAAATGCCA	C	TTCTTCCCGTCGCATCCGTC	0.991
atp6	37	13	CCA->UCA	Pro->Ser	TTTATTTCTCATTCACAAAT	C	CATCTTTGTTTATGCTGCTA	1
atp6	116	39	UCA->UUA	Ser->Leu	TAAAAACGGAGGAGGAAACT	C	AGTACCAAATGCTTGGCAAT	0.999
atp6	154	52	CAU->UAU	His->Tyr	AATCCTTGGTAGAGCTTATT	C	ATGATTTCGTGCCGAACCCG	0.999
atp6	167	56	CCG->CUG	Pro->Leu	GCTTATTCATGATTTCGTGC	C	GAACCCGGTAAACGAACAAA	0.998
atp6	173	58	CCG->CUG	Pro->Leu	TCATGATTTCGTGCCGAACC	C	GGTAAACGAACAAATAGGTG	0.995
atp6	224	75	UCC->UUC	Ser->Phe	AAATGTTAAACAAAAGTTTT	C	CCCTCGCATCTCGGTCACTT	0.995
atp6	229	77	CGC->UGC	Arg->Cys	TTAAACAAAAGTTTTCCCCT	C	GCATCTCGGTCACTTTTACT	0.999
atp6	236	79	UCG->UUG	Ser->Leu	AAAGTTTTCCCCTCGCATCT	C	GGTCACTTTTACTTTTTTGT	0.972
atp6	262	88	CGU->UGU	Arg->Cys	CTTTTACTTTTTTGTTATTT	C	GTAATCCCCAGGGTATGATA	0.995
atp6	269	90	CCC->CUU	Pro->Leu	TTTTTTGTTATTTCGTAATC	C	CCAGGGTATGATACCTTATA	0.998
atp6	270	90	CCC->CUU	Pro->Leu	TTTTTGTTATTTCGTAATCC	C	CAGGGTATGATACCTTATAG	0.903
atp6	401	134	UCA->UUA	Ser->Leu	GCTTCATTTTTTAAGCTTCT	C	ATTACCCGCAGGAGTCCCAC	0.999
atp6	460	154	CCU->UCU	Pro->Ser	TAGTACTCCTTGAGCTAATC	C	CTCATTGTTTTCGCGCATTA	0.999
atp6	463	155	CAU->UAU	His->Tyr	TACTCCTTGAGCTAATCCCT	C	ATTGTTTTCGCGCATTAAGC	1
atp6	485	162	UCA->UUA	Ser->Leu	TTGTTTTCGCGCATTAAGCT	C	AGGAATACGTTTATTTGCTA	0.999
atp6	527	176	UCA->UUA	Ser->Leu	TATGATGGCCGGTCATAGTT	C	AGTAAAGATTTTAAGTGGGT	1
atp6	548	183	UCC->UUC	Ser->Phe	AGTAAAGATTTTAAGTGGGT	C	CGCTTGGACTATGCTATGTA	1
atp8	30	10	UUC->UUU	Phe->Phe	CTGGATAAATTTACTTATTT	C	ACACAATTCTTCTGGTCATG	0.965
atp8	47	16	UCA->UUA	Ser->Leu	TTTCACACAATTCTTCTGGT	C	ATGCCTTTTCTTCTTTACTT	0.999
atp8	76	26	CCC->UCC	Pro->Ser	TCTTCTTTACTTTCTATATT	C	CCATATGCAATGATGGAGAT	0.997
atp8	240	80	UCC->UCU	Ser->Ser	GGTGTATCCTATATGTACTC	C	AGTTTATTCGAAGTATCCCA	0.99
atp8	452	151	CCA->CUA	Pro->Leu	CATAATGCTAATCCATGTTC	C	ACACGGCCAAGGAAGCATCG	1
atp9	20	7	UCA->UUA	Ser->Leu	AATGTTAGAAGGTGCAAAAT	C	AATCGGTGCCGGAGCTGCTA	1
atp9	50	17	UCA->UUA	Ser->Leu	CGGAGCTGCTACAATTGCTT	C	AGCGGGAGCTGCTATAGGTA	1
atp9	96	32	AUC->AUU	Ile->Ile	AACGTTTTCAGTTCTTTGAT	C	CATTCCGTGGCGCGAAATCC	0.972
atp9	134	45	UCA->UUA	Ser->Leu	TCCATCATTGGCTAAACAAT	C	ATTTGGTTATGCCATTTTGG	1
atp9	182	61	UCG->UUG	Ser->Leu	TCTAACCGAAGCTATTGCAT	C	GTTTGCCCCAATGATGGCCT	1
atp9	191	64	CCA->CUA	Pro->Leu	AGCTATTGCATCGTTTGCCC	C	AATGATGGCCTTTTTGATCT	1
atp9	212	71	UCA->UUA	Ser->Leu	AATGATGGCCTTTTTGATCT	C	ATCCGTATTCCGATCGTAAG	0.997
atp9	215	72	UCC->UUC	Ser->Phe	GATGGCCTTTTTGATCTCAT	C	CGTATTCCGATCGTAAGGGT	0.995
ccmB	28	10	CAU->UAU	His->Tyr	GACTCTTTCTTGAACTATAT	C	ATAAACAGATCTTCCCCTCC	0.988
ccmB	43	15	CCC->UCC	Pro->Ser	TATATCATAAACAGATCTTC	C	CCTCCACACCAATCACGAGT	0.995
ccmB	71	24	CCA->CUA	Pro->Leu	ACCAATCACGAGTTTTTCTC	C	ATTCCTCTCGTATATCGTCG	0.992
ccmB	80	27	UCG->UUG	Ser->Leu	GAGTTTTTCTCCATTCCTCT	C	GTATATCGTCGTAACGCCCT	0.969
ccmB	87	29	AUC->AUU	Ile->Ile	TCTCCATTCCTCTCGTATAT	C	GTCGTAACGCCCTTAATGCT	0.963
ccmB	128	43	UCA->UUA	Ser->Leu	AGGTTTTGAAAAAGACTTTT	C	ATGTCATTCCCATTTAGGTC	0.998
ccmB	137	46	UCC->UUC	Ser->Phe	AAAAGACTTTTCATGTCATT	C	CCATTTAGGTCCGATTCGGA	0.988
ccmB	148	50	CCG->UUG	Pro->Leu	CATGTCATTCCCATTTAGGT	C	CGATTCGGATCCCTCCGTTG	0.989
ccmB	149	50	CCG->UUG	Pro->Leu	ATGTCATTCCCATTTAGGTC	C	GATTCGGATCCCTCCGTTGT	0.996
ccmB	154	52	CGG->UGG	Arg->Trp	ATTCCCATTTAGGTCCGATT	C	GGATCCCTCCGTTGTTTCCT	0.978
ccmB	160	54	CCU->UCU	Pro->Ser	ATTTAGGTCCGATTCGGATC	C	CTCCGTTGTTTCCTTTTCCT	0.992
ccmB	164	55	CCG->CUG	Pro->Leu	AGGTCCGATTCGGATCCCTC	C	GTTGTTTCCTTTTCCTCCCG	0.989
ccmB	172	58	CCU->UCU	Pro->Ser	TTCGGATCCCTCCGTTGTTT	C	CTTTTCCTCCCGCACCTTTT	0.988
ccmB	179	60	CCU->CUU	Pro->Leu	CCCTCCGTTGTTTCCTTTTC	C	TCCCGCACCTTTTCCTCGAA	0.988
ccmB	181	61	CCC->UCC	Pro->Ser	CTCCGTTGTTTCCTTTTCCT	C	CCGCACCTTTTCCTCGAAAT	0.996
ccmB	193	65	CCU->UUU	Pro->Phe	CTTTTCCTCCCGCACCTTTT	C	CTCGAAATGAGAAAGAAGAT	0.954
ccmB	194	65	CCU->UUU	Pro->Phe	TTTTCCTCCCGCACCTTTTC	C	TCGAAATGAGAAAGAAGATG	0.997
ccmB	286	96	CGG->UGG	Arg->Trp	TTCTACAATTGGTAGGTCAC	C	GGGTTATTCAAATAAGTCGT	0.999
ccmB	304	102	CGU->UGU	Arg->Cys	ACCGGGTTATTCAAATAAGT	C	GTGTTTTCCGTGGTTTTCCC	0.996
ccmB	313	105	CGU->UGU	Arg->Cys	TTCAAATAAGTCGTGTTTTC	C	GTGGTTTTCCCATGTTACAA	0.999
ccmB	338	113	CCG->CUG	Pro->Leu	TTTTCCCATGTTACAACTTC	C	GTACCAATTCGGTCGATCCG	0.997
ccmB	367	123	CGG->UGG	Arg->Trp	TCGGTCGATCCGGAATGGAT	C	GGTTAAACATTCCATTAGGG	0.979
ccmB	379	127	CCA->UUA	Pro->Leu	GAATGGATCGGTTAAACATT	C	CATTAGGGAGCCCGGTCTTG	0.921
ccmB	380	127	CCA->UUA	Pro->Leu	AATGGATCGGTTAAACATTC	C	ATTAGGGAGCCCGGTCTTGA	0.995
ccmB	392	131	CCG->CUG	Pro->Leu	AAACATTCCATTAGGGAGCC	C	GGTCTTGACTCTTCTGTGTG	1
ccmB	424	142	CGU->UGU	Arg->Cys	TTCTGTGTGGTATTCATTCT	C	GTTCGGCTCTTGGAATCACA	0.994
ccmB	428	143	UCG->UUG	Ser->Leu	GTGTGGTATTCATTCTCGTT	C	GGCTCTTGGAATCACATCCA	0.996
ccmB	467	156	UCG->UUG	Ser->Leu	CAGCAGTGGTTGGAACAGCT	C	GCAAAATCCAACCACTTCAC	0.975
ccmB	475	159	CCA->UUA	Pro->Leu	GTTGGAACAGCTCGCAAAAT	C	CAACCACTTCACCTACTTTA	0.998
ccmB	476	159	CCA->UUA	Pro->Leu	TTGGAACAGCTCGCAAAATC	C	AACCACTTCACCTACTTTAT	0.998
ccmB	485	162	UCA->UUA	Ser->Leu	CTCGCAAAATCCAACCACTT	C	ACCTACTTTATTGCCCCCAA	0.993
ccmB	503	168	CCA->CUA	Pro->Leu	TTCACCTACTTTATTGCCCC	C	AACCGTTTCTCGTACCTCTA	0.992
ccmB	512	171	UCU->UUU	Ser->Phe	TTTATTGCCCCCAACCGTTT	C	TCGTACCTCTATTGAAACAG	0.991
ccmB	514	172	CGU->UGU	Arg->Cys	TATTGCCCCCAACCGTTTCT	C	GTACCTCTATTGAAACAGAA	0.984
ccmB	548	183	CCU->CUU	Pro->Leu	AACAGAATGGTTTCATGTTC	C	TTCATCGATTGGTTATTCCT	1
ccmB	551	184	UCA->UUA	Ser->Leu	AGAATGGTTTCATGTTCCTT	C	ATCGATTGGTTATTCCTCTC	0.996
ccmB	554	185	UCG->UUG	Ser->Leu	ATGGTTTCATGTTCCTTCAT	C	GATTGGTTATTCCTCTCCGT	0.991
ccmB	566	189	UCC->UUC	Ser->Phe	TCCTTCATCGATTGGTTATT	C	CTCTCCGTTCGTATCTCTTT	0.991
ccmB	569	190	UCU->UUU	Ser->Phe	TTCATCGATTGGTTATTCCT	C	TCCGTTCGTATCTCTTTCTC	0.994
ccmB	572	191	CCG->CUG	Pro->Leu	ATCGATTGGTTATTCCTCTC	C	GTTCGTATCTCTTTCTCCAA	0.999
ccmB	587	196	UCU->UUU	Ser->Phe	CTCTCCGTTCGTATCTCTTT	C	TCCAATTTTGGTCTCGATTA	0.999
ccmB	611	204	UCA->UUA	Ser->Leu	AATTTTGGTCTCGATTAGTT	C	ACAAGATTGAATGGCCAATT	0.992
ccmC	5	2	UCC->UUC	Ser->Phe	AGGACCAAATTCTCACATGT	C	CGTTTCGTTATTACAACCTT	0.997
ccmC	76	26	CGG->UGG	Arg->Trp	CGCAAATTCTCATTGGATCT	C	GGTTGTTCTTAACAGCGATG	1
ccmC	103	35	CAU->UAU	His->Tyr	TCTTAACAGCGATGGCTATT	C	ATTTAAGTCTTCGGGTAGCA	0.999
ccmC	115	39	CGG->UGG	Arg->Trp	TGGCTATTCATTTAAGTCTT	C	GGGTAGCACCACTAGATCTT	0.991
ccmC	133	45	CUU->UUU	Leu->Phe	TTCGGGTAGCACCACTAGAT	C	TTCAACAAGGTGGAAATTCT	0.987
ccmC	161	54	CCG->CUG	Pro->Leu	AGGTGGAAATTCTCGTATTC	C	GTATGTACATGTTCCTGCGG	1
ccmC	179	60	GCG->GUG	Ala->Val	TCCGTATGTACATGTTCCTG	C	GGCTCGGATGAGTATTCTTG	0.999
ccmC	184	62	CGG->UGG	Arg->Trp	ATGTACATGTTCCTGCGGCT	C	GGATGAGTATTCTTGTTTAT	0.994
ccmC	281	94	ACA->AUA	Thr->Ile	TCGCTCTTCCGGAACCGGTA	C	AGAAATGGGTGCTTTTTCTA	0.976
ccmC	299	100	UCU->UUU	Ser->Phe	TACAGAAATGGGTGCTTTTT	C	TACGTTGTTTACCTTAGTTA	0.993
ccmC	331	111	CGG->UGG	Arg->Trp	CCTTAGTTACTGGGGGGTTT	C	GGGGAAGACCTATGTGGGGC	0.999
ccmC	358	120	CGG->UGG	Arg->Trp	GACCTATGTGGGGCACCTTT	C	GGGTGTGGGATGCTCGTTTA	0.998
ccmC	395	132	UCG->UUG	Ser->Leu	TTTAACCTCTGTATTCATCT	C	GTTCCTTATTTACCTGGGTG	0.996
ccmC	399	133	UUC->UUU	Phe->Phe	ACCTCTGTATTCATCTCGTT	C	CTTATTTACCTGGGTGCACT	0.994
ccmC	400	134	CUU->UUU	Leu->Phe	CCTCTGTATTCATCTCGTTC	C	TTATTTACCTGGGTGCACTG	0.999
ccmC	421	141	CGU->UGU	Arg->Cys	TTATTTACCTGGGTGCACTG	C	GTTTTCAAAAGCTTCCTGTC	0.999
ccmC	436	146	CCU->UCU	Pro->Ser	CACTGCGTTTTCAAAAGCTT	C	CTGTCGAACCGGCTCCTATT	0.998
ccmC	446	149	CCG->CUG	Pro->Leu	TCAAAAGCTTCCTGTCGAAC	C	GGCTCCTATTTCAATCCGTG	0.999
ccmC	451	151	CCU->UCU	Pro->Ser	AGCTTCCTGTCGAACCGGCT	C	CTATTTCAATCCGTGCTGGA	0.999
ccmC	458	153	UCA->UUA	Ser->Leu	TGTCGAACCGGCTCCTATTT	C	AATCCGTGCTGGACCGATCG	0.979
ccmC	463	155	CGU->UGU	Arg->Cys	AACCGGCTCCTATTTCAATC	C	GTGCTGGACCGATCGATATA	0.999
ccmC	467	156	GCU->GUU	Ala->Val	GGCTCCTATTTCAATCCGTG	C	TGGACCGATCGATATACCAA	0.992
ccmC	473	158	CCG->CUG	Pro->Leu	TATTTCAATCCGTGCTGGAC	C	GATCGATATACCAATAATAA	0.998
ccmC	497	166	UCU->UUU	Ser->Phe	CGATATACCAATAATAAAGT	C	TTCAGTCAACTGGTGGAATA	0.999
ccmC	521	174	UCG->UUG	Ser->Leu	AGTCAACTGGTGGAATACAT	C	GCATCAACCTGGGAGCATTA	0.999
ccmC	548	183	UCU->UUU	Ser->Phe	ACCTGGGAGCATTAGCCGAT	C	TGGTACATCAATACATGTTC	0.994
ccmC	568	190	CCU->UCU	Pro->Ser	CTGGTACATCAATACATGTT	C	CTATGCCCATTCCAATCTTG	0.999
ccmC	575	192	CCC->CUC	Pro->Leu	ATCAATACATGTTCCTATGC	C	CATTCCAATCTTGTCCAACT	0.982
ccmC	591	197	UCC->UCU	Ser->Ser	ATGCCCATTCCAATCTTGTC	C	AACTTTGCTAACTCCCCCTT	0.987
ccmC	605	202	UCC->UUC	Ser->Phe	CTTGTCCAACTTTGCTAACT	C	CCCCTTCTCAACCCGTATCT	0.997
ccmC	608	203	CCC->CUC	Pro->Leu	GTCCAACTTTGCTAACTCCC	C	CTTCTCAACCCGTATCTTGT	0.999
ccmC	614	205	UCA->UUA	Ser->Leu	CTTTGCTAACTCCCCCTTCT	C	AACCCGTATCTTGTTCGTTC	0.986
ccmC	619	207	CGU->UGU	Arg->Cys	CTAACTCCCCCTTCTCAACC	C	GTATCTTGTTCGTTCTGGAA	0.98
ccmC	624	208	AUC->AUU	Ile->Ile	TCCCCCTTCTCAACCCGTAT	C	TTGTTCGTTCTGGAAACACG	0.965
ccmC	650	217	CCU->CUU	Pro->Leu	CGTTCTGGAAACACGTCTTC	C	TATTCCATCTTTTCCCGAAT	0.982
ccmC	656	219	CCA->CUA	Pro->Leu	GGAAACACGTCTTCCTATTC	C	ATCTTTTCCCGAATCTCCTT	0.991
ccmC	665	222	CCC->CUC	Pro->Leu	TCTTCCTATTCCATCTTTTC	C	CGAATCTCCTTTAACGGAAG	0.999
ccmC	673	225	CCU->UCU	Pro->Ser	TTCCATCTTTTCCCGAATCT	C	CTTTAACGGAAGAAATAGAA	0.993
ccmFC	38	13	UCC->UUC	Ser->Phe	CTTTTTCTTTTTCATTACTT	C	CATGGTCGTGCCTCGTGGCA	0.998
ccmFC	50	17	CCU->CUU	Pro->Leu	CATTACTTCCATGGTCGTGC	C	TCGTGGCACGGCAGCACCCG	1
ccmFC	52	18	CGU->UGU	Arg->Cys	TTACTTCCATGGTCGTGCCT	C	GTGGCACGGCAGCACCCGTA	0.984
ccmFC	103	35	CCC->UCC	Pro->Ser	GGTTCGTCAGTAGAGATGTT	C	CCACAGGTGCCCCTTCTTCC	0.999
ccmFC	119	40	UCU->UUU	Ser->Phe	TGTTCCCACAGGTGCCCCTT	C	TTCCAATGGTACTCTAATTC	0.959
ccmFC	122	41	UCC->UUC	Ser->Phe	TCCCACAGGTGCCCCTTCTT	C	CAATGGTACTCTAATTCCTA	0.996
ccmFC	151	51	CCU->UCU	Pro->Ser	CTCTAATTCCTATTCCTATC	C	CTTCATTCCCTCTTTTGGTC	0.958
ccmFC	155	52	UCA->UUA	Ser->Leu	AATTCCTATTCCTATCCCTT	C	ATTCCCTCTTTTGGTCTATC	0.941
ccmFC	303	101	GCC->GCU	Ala->Ala	GAAACTAGAGCTAGAAACGC	C	TCATTTCGTTTCGTTCCCGT	0.91
ccmFC	305	102	UCA->UUA	Ser->Leu	AACTAGAGCTAGAAACGCCT	C	ATTTCGTTTCGTTCCCGTTC	1
ccmFC	310	104	CGU->UGU	Arg->Cys	GAGCTAGAAACGCCTCATTT	C	GTTTCGTTCCCGTTCTTCAT	0.99
ccmFC	334	112	CUU->UUU	Leu->Phe	TCGTTCCCGTTCTTCATTTC	C	TTCTTCTCGAATCCAAGGGG	0.938
ccmFC	391	131	CGU->UGU	Arg->Cys	AATCTTTCTGCGGTGTGCTC	C	GTTTACTATTCTTTCGTACT	0.999
ccmFC	406	136	CGU->UGU	Arg->Cys	TGCTCCGTTTACTATTCTTT	C	GTACTCTCTTCTCTTTACCA	0.998
ccmFC	878	293	UCU->UUU	Ser->Phe	TCATTTACATGGACCCACTT	C	TCATTCCATTTGTGGGAATT	0.997
ccmFC	1139	380	CCA->CUA	Pro->Leu	AGTGGCTATACATACAAATC	C	ATTTACGGATCTATATGCTC	0.997
ccmFC	1159	387	CCG->UUG	Pro->Leu	CATTTACGGATCTATATGCT	C	CGATTGGAACTGGAAGTTCC	0.995
ccmFC	1160	387	CCG->UUG	Pro->Leu	ATTTACGGATCTATATGCTC	C	GATTGGAACTGGAAGTTCCA	0.998
ccmFC	1234	412	CGG->UGG	Arg->Trp	TGCCTTTTCTTTTTTTTATT	C	GGATAGGATTTATGTTGGCT	0.967
ccmFC	1259	420	UCG->UUG	Ser->Leu	AGGATTTATGTTGGCTTCGT	C	GGGAGGCTCGCGTAGTTTAT	0.993
ccmFC	1268	423	UCG->UUG	Ser->Leu	GTTGGCTTCGTCGGGAGGCT	C	GCGTAGTTTATTACGTCAGC	0.979
ccmFC	1315	439	CGA->UGA	Arg->End	AGGATAAGTTGCGTTGGAAT	C	GAGAAAGTTCCGTGGAGTTC	0.998
ccmFN	38	13	CCG->CUG	Pro->Leu	GTTTCATTATTCGTTATTTC	C	GGGTCTTTTCGTTGCATTCA	0.99
ccmFN	98	33	CCU->CUU	Pro->Leu	ACCAGCGTTTGGTGCAGCAC	C	TGCATTTTGGTGCATTCTTC	1
ccmFN	137	46	UCG->UUG	Ser->Leu	TCTTTCTTTCCTTGGTCTTT	C	GTTCCGTCATATTCCTAATA	0.981
ccmFN	142	48	CGU->UGU	Arg->Cys	CTTTCCTTGGTCTTTCGTTC	C	GTCATATTCCTAATAACTTA	0.987
ccmFN	151	51	CCU->UCU	Pro->Ser	GTCTTTCGTTCCGTCATATT	C	CTAATAACTTATCCAATTAC	0.99
ccmFN	248	83	UCA->UUA	Ser->Leu	TCATGAGGGTAGTATTTTAT	C	ATGGTGTCGGATCCCAAGTT	0.999
ccmFN	256	86	CGG->UGG	Arg->Trp	GTAGTATTTTATCATGGTGT	C	GGATCCCAAGTTTTTATGGA	0.999
ccmFN	263	88	CCA->CUA	Pro->Leu	TTTATCATGGTGTCGGATCC	C	AAGTTTTTATGGATTTCTTC	0.999
ccmFN	283	95	CUU->UUU	Leu->Phe	CAAGTTTTTATGGATTTCTT	C	TTTGTTACCGGGGTCGACCC	0.977
ccmFN	372	124	UUC->UUU	Phe->Phe	TATTCTTTTGTCTCGAACTT	C	GTGAAGAACTCCATTCTATC	0.97
ccmFN	710	237	CCU->CUU	Pro->Leu	CATTGCTTTGTTTTTCTCTC	C	TTTCCTATCAGCGAGTTCCG	0.999
ccmFN	719	240	UCA->UUA	Ser->Leu	GTTTTTCTCTCCTTTCCTAT	C	AGCGAGTTCCGATCCTTTTG	0.991
ccmFN	779	260	UCA->UUA	Ser->Leu	TACCGAACCGCTTGCAGAAT	C	AAATCCTGTTCCACAAGATC	0.981
ccmFN	791	264	CCA->CUA	Pro->Leu	TGCAGAATCAAATCCTGTTC	C	ACAAGATCCTATATCAGCTA	0.999
ccmFN	806	269	UCA->UUA	Ser->Leu	TGTTCCACAAGATCCTATAT	C	AGCTATACATCCTCCTCGCA	0.967
ccmFN	823	275	CGC->UGC	Arg->Cys	TATCAGCTATACATCCTCCT	C	GCATTTATGCCGGAGACGTC	0.999
ccmFN	955	319	CGC->UGC	Arg->Cys	AAAAGAATGGAACGCTGCTT	C	GCTCTGCTGGATGCGTCGGA	0.993
ccmFN	996	332	CUC->CUU	Leu->Leu	TCCCGTATAACAAGCGAGCT	C	TTTACCCTAAAATTCAAACA	0.936
ccmFN	1276	426	CGG->UGG	Arg->Trp	GAATTTTGATCTTGACATGT	C	GGTGGTTTTTAACCGTAGGC	0.999
ccmFN	1304	435	CCA->CUA	Pro->Leu	TTTAACCGTAGGCATCTTGC	C	AGGAAGTTGGTGGGCTCATC	1
ccmFN	1321	441	CAU->UAU	His->Tyr	TGCCAGGAAGTTGGTGGGCT	C	ATCATGAATTAGGTCGGGGT	1
ccmFN	1336	446	CGG->UGG	Arg->Trp	GGGCTCATCATGAATTAGGT	C	GGGGTGGCTGGTGGTTTCGG	0.999
ccmFN	1354	452	CGG->UGG	Arg->Trp	GTCGGGGTGGCTGGTGGTTT	C	GGGATCCCGTAGAAAATGCT	0.999
ccmFN	1387	463	CGG->UGG	Arg->Trp	AAAATGCTTCTTTTATGCCT	C	GGGTATTAGCCACAGCTCGT	1
ccmFN	1405	469	CGU->UGU	Arg->Cys	CTCGGGTATTAGCCACAGCT	C	GTATTCATTCAGTAATTCTA	0.996
ccmFN	1448	483	UCG->UUG	Ser->Leu	CCTTCTTCATTCTTGGACCT	C	GTTTCTTAATATTGTGACTC	0.999
ccmFN	1468	490	CUU->UUU	Leu->Phe	CGTTTCTTAATATTGTGACT	C	TTCCATGCTGTGTCTCAGGA	0.998
ccmFN	1472	491	CCA->CUA	Pro->Leu	TCTTAATATTGTGACTCTTC	C	ATGCTGTGTCTCAGGAACCT	0.995
ccmFN	1484	495	UCA->UUA	Ser->Leu	GACTCTTCCATGCTGTGTCT	C	AGGAACCTTTTCAATACGGT	1
ccmFN	1519	507	CCC->UCC	Pro->Ser	TACGGTCCGGATTGCTAGCT	C	CCGTTCATAGTTTTGCTACA	0.999
cob	118	40	CCG->UCG	Pro->Ser	GTTATTGGTGGGGGTTCGGT	C	CGTTAGCTGGTATTTGTTTA	1
cob	178	60	CAC->UAC	His->Tyr	GCGTTTTTTTAGCTATGCAT	C	ACACACCTCATGTGGATCTA	0.999
cob	286	96	CUC->UUC	Leu->Phe	CTAATGGGGCAAGTATGTTT	C	TCATTGTGGTTCACCTTCAT	0.999
cob	298	100	CAC->UAC	His->Tyr	GTATGTTTCTCATTGTGGTT	C	ACCTTCATATTTTTCGTGGT	0.999
cob	325	109	CAU->UAU	His->Tyr	ATATTTTTCGTGGTCTATAT	C	ATGCGAGTTATAGCAGTCCT	1
cob	358	120	CGG->UGG	Arg->Trp	GCAGTCCTAGGGAATTTGTT	C	GGTGTCTCGGAGTTGTAATC	1
cob	407	136	ACA->AUA	Thr->Ile	AATGATTGTGACAGCTTTTA	C	AGGATACGTACCACCTTGGG	0.998
cob	419	140	CCA->CUA	Pro->Leu	AGCTTTTACAGGATACGTAC	C	ACCTTGGGGTCAGATGAGCT	1
cob	568	190	CAU->UAU	His->Tyr	ATCGTTTTTTTAGTCTTCAT	C	ATTTACTCCCCCTTATTTTA	0.996
cob	580	194	CUU->UUU	Leu->Phe	GTCTTCATCATTTACTCCCC	C	TTATTTTAGTAGGCGCCAGT	0.996
cob	680	227	UCU->UUU	Ser->Phe	AGAGATGGATAAAATTGCTT	C	TTACCCTTATTTTTATGTAA	1
cob	715	239	CGG->UGG	Arg->Trp	ATGTAAAGGATCTAGTAGGT	C	GGGTAGCTTCTGCTATCTTT	0.998
cob	725	242	UCU->UUU	Ser->Phe	TCTAGTAGGTCGGGTAGCTT	C	TGCTATCTTTTCTTCCATTT	0.996
cob	737	246	UCU->UUU	Ser->Phe	GGTAGCTTCTGCTATCTTTT	C	TTCCATTTGGATTTTTTATG	0.989
cob	853	285	CAU->UAU	His->Tyr	AATGGTATTTCCTACCGATC	C	ATGCCATTCTTCGTAGTATA	0.999
cob	908	303	CCA->CUA	Pro->Leu	AGGTGTAGCCGCAATAGCAC	C	AGTTTTTATATGTCTGTTGG	0.998
cob	982	328	CAC->UAC	His->Tyr	GTTCAAGTTTTCGCCCGATT	C	ACCAAGGAATATTTTGGTTG	0.999
cob	1015	339	CGC->UGC	Arg->Cys	TTTGGTTGCTTTTGGCGGAT	C	GCTTACTACTAGGTTGGATC	0.999
cob	1081	361	CCU->UCU	Pro->Ser	TTGTTACTATTGGACAAATT	C	CTCCTTTTGTTTTCTTCTTG	0.997
cob	1084	362	CCU->UCU	Pro->Ser	TTACTATTGGACAAATTCCT	C	CTTTTGTTTTCTTCTTGTTC	0.996
cob	1124	375	CCG->CUG	Pro->Leu	CTTTGCCATAACGCCCATTC	C	GGGACGAGTGGGAAGAGGAA	0.98
cox1	2	1	ACG->AUG	Thr->Met	ACGAAATAATCTCAATTTTA	C	GACAAATCCGGTCCGATGGC	0.984
cox1	11	4	CCG->CUG	Pro->Leu	TCTCAATTTTACGACAAATC	C	GGTCCGATGGCTGTTCTCCA	0.994
cox1	15	5	GUC->GUU	Val->Val	AATTTTACGACAAATCCGGT	C	CGATGGCTGTTCTCCACTAA	0.994
cox1	197	66	UCU->UUU	Ser->Phe	TTTAATAACGGCTCACGCTT	C	TTTAATGATCTTTTTTATGG	1
cox1	242	81	UCU->UUU	Ser->Phe	GCCGGCGATGATAGGTGGAT	C	TGGTAATTGGTCTGTTCCGA	0.998
cox1	254	85	UCU->UUU	Ser->Phe	AGGTGGATCTGGTAATTGGT	C	TGTTCCGATTCTGATAGGTG	1
cox1	352	118	CCA->UCA	Pro->Ser	GTCTCTTGCTCCTATTAAGC	C	CAGCCTTAGTAGAAGTGGGT	0.998
cox1	443	148	UCA->UUA	Ser->Leu	TTCTGGAGGAGCAGTTGATT	C	AGCAATTTCTAGTCTTCATC	0.996
cox1	452	151	UCU->UUU	Ser->Phe	AGCAGTTGATTCAGCAATTT	C	TAGTCTTCATCTATCTGGTG	1
cox1	515	172	UCC->UUC	Ser->Phe	CAATTTTATAACAACTATCT	C	CAACATGCGCGGACCCGGAA	0.996
cox1	551	184	UCA->UUA	Ser->Leu	CGGAATGACTATGCATAGAT	C	ACCCCTATTTGTGTGGTCCG	1
cox1	590	197	CCA->CUA	Pro->Leu	CGTTCTAGTGACAGCATTCC	C	ACTTTTATTATCACTTCCGG	0.999
cox1	668	223	UCU->UUU	Ser->Phe	AAACTTTAATACAACCTTTT	C	TGATCCCGCTGGAGGGGGAG	0.999
cox1	715	239	CGG->UGG	Arg->Trp	TATTATACCAGCATCTCTTT	C	GGTTCTTCGGTCATCCAGAG	0.997
cox1	746	249	CCC->CUC	Pro->Leu	TCATCCAGAGGTGTATATTC	C	CATTCTGCCTGGATCCGGTA	0.998
cox1	761	254	UCC->UUC	Ser->Phe	TATTCCCATTCTGCCTGGAT	C	CGGTATCATAAGTCATATCG	0.996
cox1	845	282	ACA->AUA	Thr->Ile	GGTTTATGCCATGATCAGTA	C	AGGTGTTCTTGGATCTCTTG	0.999
cox1	860	287	UCU->UUU	Ser->Phe	CAGTACAGGTGTTCTTGGAT	C	TCTTGTTCGGGCTCATCATA	0.951
cox1	868	290	CGG->UGG	Arg->Trp	GTGTTCTTGGATCTCTTGTT	C	GGGCTCATCATATGTTTACT	0.992
cox1	1037	346	UCC->UUC	Ser->Phe	CATGTTATTTGCTGTAGGGT	C	CATCTTTTTGTTCACCATAG	0.999
cox1	1079	360	CCG->CUG	Pro->Leu	AGGACTCACTGGAATAGTCC	C	GGCAAATTCTGGGCTAGACA	1
cox1	1124	375	GCG->GUG	Ala->Val	TCTACATGATACTTATTATG	C	GGTTGCACATTTCCATTATG	0.999
cox1	1259	420	UCU->UUU	Ser->Phe	AATCCATTTTTGGATCACTT	C	TTTCGGGGTTAATCCGACCC	1
cox1	1274	425	CCG->CUG	Pro->Leu	CACTTCTTTCGGGGTTAATC	C	GACCCTCTTTCCCATGCATT	0.979
cox1	1279	427	CUC->UUC	Leu->Phe	CTTTCGGGGTTAATCCGACC	C	TCTTTCCCATGCATTTTTTA	0.991
cox1	1402	468	CGU->UGU	Arg->Cys	ATATATCCGTAGTTGGGATT	C	GTCGTTTCTTCGTGGTCGTA	0.997
cox1	1405	469	CGU->UGU	Arg->Cys	TATCCGTAGTTGGGATTCGT	C	GTTTCTTCGTGGTCGTAACA	1
cox1	1433	478	UCA->UUA	Ser->Leu	CGTGGTCGTAACAATCACTT	C	AAGCAGTGGAAACAACAAAA	0.997
cox1	1446	482	AAC->AAU	Asn->Asn	ATCACTTCAAGCAGTGGAAA	C	AACAAAAGATGTGCTCCAAG	0.997
cox1	1489	497	CCA->UCA	Pro->Ser	CTTGGGCTGTTGAACAGAAT	C	CAACCACACTGGAATGGATG	0.998
cox2	71	24	UCU->UUU	Ser->Phe	AGAACCATGGCAATTAGGAT	C	TCAAGACGCAGCAACACCTA	1
cox2	161	54	UCA->UUA	Ser->Leu	TCTGATTTTGGTTTTCGTAT	C	ACGGATCTTGGTTCGCGCTT	0.993
cox2	163	55	CGG->UGG	Arg->Trp	TGATTTTGGTTTTCGTATCA	C	GGATCTTGGTTCGCGCTTTA	1
cox2	278	93	CCG->CUG	Pro->Leu	CATATTTCCTAGTATCATCC	C	GATGTTCATTGCTATACCAT	0.998
cox2	379	127	CGG->UGG	Arg->Trp	CTATTGGACATCAATGGTAT	C	GGACTTATGAGTATTCGGAC	0.999
cox2	443	148	ACG->AUG	Thr->Met	ACTCACTTTTGACAGTTATA	C	GATTCCAGAAGATGATCCAG	0.999
cox2	461	154	CCA->CUA	Pro->Leu	TACGATTCCAGAAGATGATC	C	AGAATTGGGTCAATCACGTT	1
cox2	476	159	UCA->UUA	Ser->Leu	TGATCCAGAATTGGGTCAAT	C	ACGTTTATTAGAAGTGGACA	1
cox2	581	194	UCA->UUA	Ser->Leu	TAGTTGGGCTGTACCTTCCT	C	AGGTGTCAAATGTGATGCTG	1
cox2	614	205	UCA->UUA	Ser->Leu	TGATGCTGTACCTGGTCGTT	C	AAATCAGACCTCTATTTCGG	0.998
cox2	632	211	UCG->UUG	Ser->Leu	TTCAAATCAGACCTCTATTT	C	GGTACAACGAGAAGGAGTTT	0.999
cox2	698	233	ACG->AUG	Thr->Met	TGGAACTAATCATGCCTTTA	C	GCCTATCGTCGTAGAAGCTG	1
cox2	721	241	CCU->UCU	Pro->Ser	CTATCGTCGTAGAAGCTGTT	C	CTAGGAAAGATTATGGTTCT	0.999
cox2	742	248	CGG->UGG	Arg->Trp	CTAGGAAAGATTATGGTTCT	C	GGGTATCCAATCAATTAATC	0.999
cox3	112	38	CCA->UCA	Pro->Ser	GAGGTGTGATGTACATGCAC	C	CATTTCAAGGGGGTGCAACA	1
cox3	245	82	CCU->CUU	Pro->Leu	CAAAGTCGTACAATTAGGAC	C	TCGATATGGTTCTATTCCGT	0.999
cox3	257	86	UCU->UUU	Ser->Phe	ATTAGGACCTCGATATGGTT	C	TATTCCGTTCATCGTATCGG	0.999
cox3	263	88	CCG->CUG	Pro->Leu	ACCTCGATATGGTTCTATTC	C	GTTCATCGTATCGGAGGTTA	0.999
cox3	289	97	CUU->UUU	Leu->Phe	TCGTATCGGAGGTTATGTTC	C	TTTTTGCTCTTTTTCGGGCT	1
cox3	298	100	CUU->UUU	Leu->Phe	AGGTTATGTTCCTTTTTGCT	C	TTTTTCGGGCTTCTTCTCAT	0.998
cox3	304	102	CGG->UGG	Arg->Trp	TGTTCCTTTTTGCTCTTTTT	C	GGGCTTCTTCTCATTCTTCT	0.991
cox3	311	104	UCU->UUU	Ser->Phe	TTTTGCTCTTTTTCGGGCTT	C	TTCTCATTCTTCTTTGGCAC	0.995
cox3	314	105	UCU->UUU	Ser->Phe	TGCTCTTTTTCGGGCTTCTT	C	TCATTCTTCTTTGGCACCTA	0.997
cox3	388	130	CGG->UGG	Arg->Trp	GGATTGGGGTTTTAGATCCT	C	GGGAAATCCCTTTTCTTAAT	0.999
cox3	413	138	CCU->CUU	Pro->Leu	AATCCCTTTTCTTAATACCC	C	TATTCTCCCTTCATCCGGAG	0.993
cox3	422	141	CCU->CUU	Pro->Leu	TCTTAATACCCCTATTCTCC	C	TTCATCCGGAGCTGCCGTAA	0.993
cox3	512	171	UCA->UUA	Ser->Leu	CGCTTTAGTAGCTACCGTTT	C	ACTGGCTCTAGTATCCACTG	0.999
cox3	527	176	UCC->UUC	Ser->Phe	CGTTTCACTGGCTCTAGTAT	C	CACTGGCTTTCAAGGAATGG	1
cox3	602	201	UCC->UUC	Ser->Phe	TATTTATGGTTCTACCTTTT	C	CTTAGCAACTGGCTTTCATG	1
cox3	653	218	UCG->UUG	Ser->Leu	GATTATAGGTACTCTTTTCT	C	GATCATATGTGGTATTCGCC	1
cox3	754	252	CGG->UGG	Arg->Trp	GGCATTTTGTAGACGTGGTT	C	GGTTATTCCCATTTGTCTCT	1
cox3	764	255	CCA->CUA	Pro->Leu	AGACGTGGTTCGGTTATTCC	C	ATTTGTCTCTATCTATTGGT	1
matR	26	9	CCC->CUC	Pro->Leu	AGAGGCGATCAGAATGGTAC	C	CGAATCCATTTACGATCCCG	1
matR	32	11	UCC->UUC	Ser->Phe	GATCAGAATGGTACCCGAAT	C	CATTTACGATCCCGAGTTTC	0.908
matR	193	65	CCA->UCA	Pro->Ser	TCGACCGACATCGACTCATT	C	CAATCTTTAAGGAAGAGATC	0.995
matR	371	124	CCA->CUA	Pro->Leu	TGTACTACTATCGGCCCTAC	C	AGGCAACATCTACCTACACA	0.995
matR	458	153	UCG->UUG	Ser->Leu	GATTGTTCAGAGAATCAGAT	C	GGTTCTATTAAGGACAGGTC	0.973
matR	968	323	UCA->UUA	Ser->Leu	CGCGCGATATGCCGACGACT	C	ACTACTGGGAATTGTGGGTG	0.999
matR	1109	370	CCC->CUC	Pro->Leu	ACGGAGTACGGTAGAATTCC	C	CGGTACGGTCATTCGGGAAG	0.999
matR	1724	575	UCC->UUC	Ser->Phe	CGGAGACATCGTAAATTGGT	C	CGCGGGCATCGCGATAAGTC	0.996
matR	1745	582	CCU->CUU	Pro->Leu	CGCGGGCATCGCGATAAGTC	C	TCTGTCCTACTACAGGTGCC	0.999
matR	1765	589	CGC->UGC	Arg->Cys	CTCTGTCCTACTACAGGTGC	C	GCGACAACCTTTACCAAGTC	1
matR	1779	593	UAC->UAU	Tyr->Tyr	AGGTGCCGCGACAACCTTTA	C	CAAGTCCGAACGATTGTCGA	0.996
matR	1801	601	CAC->UAC	His->Tyr	AAGTCCGAACGATTGTCGAC	C	ACCAGATCCGCTGGTCTGCA	0.995
matR	1832	611	CCA->CUA	Pro->Leu	CTGGTCTGCAATATTCACCC	C	AGCCCACAAGCACAAATCCT	1
matR	1871	624	CCA->CUA	Pro->Leu	CTCGGCGCGGAATATAATCC	C	AAAGTACTCCAAAGACTCAA	0.998
matR	1889	630	UCA->UUA	Ser->Leu	CCCAAAGTACTCCAAAGACT	C	AAATATAGTAAATCAAGAAG	0.999
mttB	25	9	CCG->UUG	Pro->Leu	CCTATGAATTTTATTTCGCA	C	CGGAAACTATTCTAGGAGAA	0.951
mttB	26	9	CCG->UUG	Pro->Leu	CTATGAATTTTATTTCGCAC	C	GGAAACTATTCTAGGAGAAG	0.986
mttB	59	20	UCC->UUC	Ser->Phe	AGGAGAAGTTCGAATCCGTT	C	CGTTCGGATATTGATCGGTC	0.946
mttB	64	22	CGG->UGG	Arg->Trp	AAGTTCGAATCCGTTCCGTT	C	GGATATTGATCGGTCTTGGT	0.987
mttB	100	34	CGU->UGU	Arg->Cys	TTGGTTTGACATGGTTTACG	C	GTTACTGGTTCCCGGAAGAG	0.999
mttB	112	38	CCG->UCG	Pro->Ser	GGTTTACGCGTTACTGGTTC	C	CGGAAGAGTTAATATCTCCA	0.998
mttB	128	43	UCU->UUU	Ser->Phe	GTTCCCGGAAGAGTTAATAT	C	TCCATTAGCTAAACCCTTTC	0.996
mttB	131	44	CCA->CUA	Pro->Leu	CCCGGAAGAGTTAATATCTC	C	ATTAGCTAAACCCTTTCTTA	0.985
mttB	178	60	CGU->UGU	Arg->Cys	CTTTGGACTCGTATTTTGTT	C	GTACACAATCAACGGAGGCC	0.998
mttB	188	63	UCA->UUA	Ser->Leu	GTATTTTGTTCGTACACAAT	C	AACGGAGGCCTTCCCGACAT	1
mttB	202	68	CCG->UCG	Pro->Ser	CACAATCAACGGAGGCCTTC	C	CGACATATGTTGCAACGTCT	0.999
mttB	223	75	CCA->UCA	Pro->Ser	CGACATATGTTGCAACGTCT	C	CAATAGCATGCTCTTACTTC	1
mttB	262	88	CAU->UAU	His->Tyr	TCGTCTTTCCCTTAATAAGT	C	ATCAAATTTGGTGCTTTTTG	0.991
mttB	328	110	CUC->UUC	Leu->Phe	GGACGAAATACAATCGATTC	C	TCCATTTAAGTGGTTCTCGC	0.984
mttB	331	111	CAU->UAU	His->Tyr	CGAAATACAATCGATTCCTC	C	ATTTAAGTGGTTCTCGCTTC	0.983
mttB	344	115	UCU->UUU	Ser->Phe	ATTCCTCCATTTAAGTGGTT	C	TCGCTTCTCCTTGTTCCTGT	0.933
mttB	346	116	CGC->UGC	Arg->Cys	TCCTCCATTTAAGTGGTTCT	C	GCTTCTCCTTGTTCCTGTTC	0.999
mttB	373	125	CCU->UUU	Pro->Phe	CCTTGTTCCTGTTCCTAACT	C	CTCCCCGGGTAGTTCCCAAT	0.948
mttB	374	125	CCU->UUU	Pro->Phe	CTTGTTCCTGTTCCTAACTC	C	TCCCCGGGTAGTTCCCAATG	0.998
mttB	376	126	CCC->UCC	Pro->Ser	TGTTCCTGTTCCTAACTCCT	C	CCCGGGTAGTTCCCAATGTT	0.99
mttB	379	127	CGG->UGG	Arg->Trp	TCCTGTTCCTAACTCCTCCC	C	GGGTAGTTCCCAATGTTTGG	0.995
mttB	407	136	CCA->CUA	Pro->Leu	TCCCAATGTTTGGCACTTTC	C	ATACTTCGTGGGTGCAACAT	0.999
mttB	497	166	UCG->UUG	Ser->Leu	TATGTTAACTGTTCGTATTT	C	GTTCATTCTATCGGTATGCT	0.997
mttB	505	169	CUA->UUA	Leu->Leu	CTGTTCGTATTTCGTTCATT	C	TATCGGTATGCTCCCAGGTA	0.941
mttB	541	181	CGU->UGU	Arg->Cys	AGGTACCTGTAATTGTGATC	C	GTTTGCCAGAACCAAGGGGT	0.997
mttB	548	183	CCA->CUA	Pro->Leu	TGTAATTGTGATCCGTTTGC	C	AGAACCAAGGGGTCTTTCTG	0.999
mttB	554	185	CCA->CUA	Pro->Leu	TGTGATCCGTTTGCCAGAAC	C	AAGGGGTCTTTCTGTGGAAA	0.998
mttB	578	193	UCC->UUC	Ser->Phe	GGGTCTTTCTGTGGAAACCT	C	CACGAACAATCGTCGTTTTT	0.997
mttB	610	204	CCG->UCG	Pro->Ser	GTCGTTTTTTGATGGTTTTT	C	CGCTTCTCACAGCTGCTCTT	0.997
mttB	616	206	CUC->UUC	Leu->Phe	TTTTGATGGTTTTTCCGCTT	C	TCACAGCTGCTCTTTCCACA	0.971
mttB	660	220	AUC->AUU	Ile->Ile	CCGGATATCTGGTGCCAAAT	C	GTCGCCCGTTTCCCTATTTC	0.992
mttB	667	223	CGU->UGU	Arg->Cys	TCTGGTGCCAAATCGTCGCC	C	GTTTCCCTATTTCTTCGATA	0.993
mttB	672	224	UUC->UUU	Phe->Phe	TGCCAAATCGTCGCCCGTTT	C	CCTATTTCTTCGATAATAGA	0.967
mttB	674	225	CCU->CUU	Pro->Leu	CCAAATCGTCGCCCGTTTCC	C	TATTTCTTCGATAATAGAGT	0.995
mttB	683	228	UCG->UUG	Ser->Leu	CGCCCGTTTCCCTATTTCTT	C	GATAATAGAGTTGGCTATCT	0.997
mttB	704	235	UCU->UUU	Ser->Phe	GATAATAGAGTTGGCTATCT	C	TGTGGCATCGATTGTACAAG	1
mttB	713	238	UCG->UUG	Ser->Leu	GTTGGCTATCTCTGTGGCAT	C	GATTGTACAAGTTCGTGAAG	0.998
nad1	2	1	ACG->AUG	Thr->Met	AGTGAATAGAAAATCGAAAA	C	GTACATAGCTGTTCCAGCTG	0.992
nad1	167	56	UCG->UUG	Ser->Leu	ACAACCTCTAGCAGATGGTT	C	GAAATTGATTCTAAAAGAAC	1
nad1	215	72	UCC->UUC	Ser->Phe	ACCAAGTAGTGCTAATTTCT	C	CCTTTTTAGAATGGCTCCAG	1
nad1	265	89	CGG->UGG	Arg->Trp	TTATGTTAAGTCTGGTCGCT	C	GGGCCGTTGTACCTTTTGAT	0.999
nad1	307	103	CCG->UUG	Pro->Leu	ATGGTATGGTATTGTCAGAT	C	CGAACATAGGGCTACTTTAT	0.995
nad1	308	103	CCG->UUG	Pro->Leu	TGGTATGGTATTGTCAGATC	C	GAACATAGGGCTACTTTATT	1
nad1	368	123	ACA->AUA	Thr->Ile	AGGTGTTTATGGAATTATTA	C	AGCAGGTCGGTCTAGTAATT	0.998
nad1	376	126	CGG->UGG	Arg->Trp	ATGGAATTATTACAGCAGGT	C	GGTCTAGTAATTCGAAATAT	0.994
nad1	401	134	UCU->UUU	Ser->Phe	TAGTAATTCGAAATATGCCT	C	TCTAGGAGCATTACGATCTG	1
nad1	436	146	CCU->UCU	Pro->Ser	GATCTGCAGCTCAAATGGTC	C	CTTATGAAGTCTCTATTGGT	0.998
nad1	490	164	CCC->UCU	Pro->Ser	CTGTACTAATATGTGTAGGT	C	CCCGTAATTCGAGTGAGATT	0.997
nad1	492	164	CCC->UCU	Pro->Ser	GTACTAATATGTGTAGGTCC	C	CGTAATTCGAGTGAGATTGT	0.989
nad1	493	165	CGU->UGU	Arg->Cys	TACTAATATGTGTAGGTCCC	C	GTAATTCGAGTGAGATTGTC	0.995
nad1	500	167	UCG->UUG	Ser->Leu	ATGTGTAGGTCCCCGTAATT	C	GAGTGAGATTGTCATGGCGC	1
nad1	536	179	UCC->UUU	Ser->Phe	GGCGCAAAAGCAGATATGGT	C	CGGTATTCCCTTGTTCCCTG	0.997
nad1	537	179	UCC->UUU	Ser->Phe	GCGCAAAAGCAGATATGGTC	C	GGTATTCCCTTGTTCCCTGT	0.993
nad1	571	191	CUC->UUU	Leu->Phe	TCCCTGTATTGGTTATGTTC	C	TCATTTCTCGTCTAGCAGAA	0.997
nad1	573	191	CUC->UUU	Leu->Phe	CCTGTATTGGTTATGTTCCT	C	ATTTCTCGTCTAGCAGAAAC	1
nad1	580	194	CGU->UGU	Arg->Cys	TGGTTATGTTCCTCATTTCT	C	GTCTAGCAGAAACTAATCGA	0.998
nad1	635	212	UCA->UUA	Ser->Leu	CCCAGAAGCGGAAGCTGAAT	C	AGTTGCAGGCTATAATGTAG	0.999
nad1	674	225	UCU->UUU	Ser->Phe	AGAATATTCTTCAATGGGGT	C	TGCTCTTTCTTTTTTGGGAG	1
nad1	683	228	UCU->UUU	Ser->Phe	TTCAATGGGGTCTGCTCTTT	C	TTTTTTGGGAGAGTATGCCA	0.999
nad1	725	242	CCA->CUA	Pro->Leu	TATGATCTTAATGAGTGGTC	C	ATGCACATCGCTCTCTCCAG	0.995
nad1	734	245	UCG->UUG	Ser->Leu	AATGAGTGGTCCATGCACAT	C	GCTCTCTCCAGGAGGTTGGC	0.997
nad1	740	247	UCU->UUU	Ser->Phe	TGGTCCATGCACATCGCTCT	C	TCCAGGAGGTTGGCCGCCTA	0.999
nad1	743	248	CCA->CUA	Pro->Leu	TCCATGCACATCGCTCTCTC	C	AGGAGGTTGGCCGCCTATCC	0.999
nad1	755	252	CCG->CUG	Pro->Leu	GCTCTCTCCAGGAGGTTGGC	C	GCCTATCCTAGATCTTCCCA	0.995
nad1	779	260	UCC->UUC	Ser->Phe	TATCCTAGATCTTCCCATTT	C	CAAGAAGATCCCGGGCTCGA	1
nad1	802	268	CGG->UGG	Arg->Trp	AGAAGATCCCGGGCTCGATC	C	GGTTTAGTATCAAGGTGATT	1
nad1	823	275	CUG->UUG	Leu->Leu	GGTTTAGTATCAAGGTGATT	C	TGTTTCCGTTCCTATATATA	0.968
nad1	830	277	CCG->CUG	Pro->Leu	TATCAAGGTGATTCTGTTTC	C	GTTCCTATATATATGGGTCC	1
nad1	898	300	CGG->UGG	Arg->Trp	ATCAATTAATGGGACTTGGC	C	GGAAAGTGTTCTTGCCTCTA	0.999
nad1	928	310	CGG->UGG	Arg->Trp	TCTTGCCTCTATCATTAGCT	C	GGGTAGTCCCCGTTTCTGGT	0.999
nad1	937	313	CCC->UCC	Pro->Ser	TATCATTAGCTCGGGTAGTC	C	CCGTTTCTGGTGTTTCAGTC	0.993
nad1	953	318	UCA->UUA	Ser->Leu	AGTCCCCGTTTCTGGTGTTT	C	AGTCACCTTTCAATGGCTCC	0.998
nad2	26	9	UCC->UUC	Ser->Phe	CAATCTTTTTTTAGCGGTTT	C	CCCAGAGATCTTTATCATTA	0.996
nad2	56	19	UCC->UUC	Ser->Phe	CTTTATCATTAATGCAACCT	C	CATTTTGCTCATTCATGGAG	0.999
nad2	223	75	CUU->UUU	Leu->Phe	CCCATTTATTCTGGAATAAT	C	TTTTTAGGAGGGACAATTTT	0.997
nad2	308	103	UCU->UUU	Ser->Phe	CATTTCGATGTGTTTCGATT	C	TTCCGAACAAGAGAGGTTTG	0.997
nad2	311	104	UCC->UUC	Ser->Phe	TTCGATGTGTTTCGATTCTT	C	CGAACAAGAGAGGTTTGATG	0.999
nad2	341	114	UCC->UUC	Ser->Phe	GAGGTTTGATGCTTTTGAAT	C	CATTGTATTAATTCCACTTT	0.999
nad2	356	119	CCA->CUA	Pro->Leu	TGAATCCATTGTATTAATTC	C	ACTTTCTACTCGCAGTATGC	0.993
nad2	367	123	CGC->UGC	Arg->Cys	TATTAATTCCACTTTCTACT	C	GCAGTATGCTCTTTATGATC	0.998
nad2	388	130	CCG->UCG	Pro->Ser	GCAGTATGCTCTTTATGATC	C	CGGCTCATGATTCAATTGCC	0.999
nad2	394	132	CAU->UAU	His->Tyr	TGCTCTTTATGATCCCGGCT	C	ATGATTCAATTGCCATGTAT	0.998
nad2	401	134	UCA->UUA	Ser->Leu	TATGATCCCGGCTCATGATT	C	AATTGCCATGTATTTAGCTA	0.993
nad2	428	143	CCU->CUU	Pro->Leu	CATGTATTTAGCTATTGAGC	C	TCAAAGTTTATGTTTTTATG	0.999
nad2	497	166	UCG->UUG	Ser->Leu	ATTTTCCACGGAAGCCGGCT	C	GAAATATTTGATCTTAGGTG	0.999
nad2	523	175	CCC->UCC	Pro->Ser	ATTTGATCTTAGGTGCATTT	C	CCTCTGGAATATTATTGTTT	0.997
nad2	662	221	UCU->UUU	Ser->Phe	TATTTTTATGGGGATTCTAT	C	TATCGCTGTAGGATTCCTAT	0.999
nad2	788	263	UCU->UUU	Ser->Phe	TGCGCCTAAAATATCTATTT	C	TGCTAATATTTCACGTGTTT	0.999
nad2	800	267	UCA->UUA	Ser->Leu	ATCTATTTCTGCTAATATTT	C	ACGTGTTTCTATTTATGGTT	0.966
nad2	809	270	UCU->UUU	Ser->Phe	TGCTAATATTTCACGTGTTT	C	TATTTATGGTTCCTATGGAG	0.998
nad2	920	307	CCU->CUU	Pro->Leu	CCAAACGAAAGTCAAAAGAC	C	TCTAGCTCATAGTTCAATTG	0.999
nad2	928	310	CAU->UAU	His->Tyr	AAGTCAAAAGACCTCTAGCT	C	ATAGTTCAATTGGACATGTA	0.995
nad2	958	320	CGU->UGU	Arg->Cys	TTGGACATGTAGGTTATATT	C	GTACTGGTTTCTCATGTGGA	1
nad2	962	321	ACU->AUU	Thr->Ile	ACATGTAGGTTATATTCGTA	C	TGGTTTCTCATGTGGAACCA	0.997
nad2	1028	343	UCA->UUA	Ser->Leu	TGGTATCTTTATTTATGCAT	C	AATGACGATAGATGCATTCG	0.999
nad2	1058	353	UCA->UUA	Ser->Leu	AGATGCATTCGCCATAGTTT	C	AGCATTACGGCAAACCCGTG	0.997
nad2	1127	376	UCG->UUG	Ser->Leu	AGCCAAAACGAATCCTATTT	C	GGCTATTACCTTCTCCATTA	0.999
nad2	1189	397	CGU->UGU	Arg->Cys	TACCCCCGTTAGCCGGCTTT	C	GTAGCAAATTCTATTTGTTC	1
nad2	1246	416	CCA->UCA	Pro->Ser	GTGGGGCTTACTTCCTAGCC	C	CAGTGGGAGTAGTGACTAGC	0.995
nad2	1298	433	GCG->GUG	Ala->Val	TTTTTATTATATACGCTTAG	C	GAAAAGAATGTTTTTTGATA	1
nad2	1400	467	UCA->UUA	Ser->Leu	GACTTCCTCTTTCATTACTT	C	ATCCTTTCCATATCCCTCTC	0.99
nad2	1403	468	UCC->UUC	Ser->Phe	TTCCTCTTTCATTACTTCAT	C	CTTTCCATATCCCTCTCCCC	0.967
nad2	1408	470	CCA->UUA	Pro->Leu	CTTTCATTACTTCATCCTTT	C	CATATCCCTCTCCCCTGTTC	0.977
nad2	1409	470	CCA->UUA	Pro->Leu	TTTCATTACTTCATCCTTTC	C	ATATCCCTCTCCCCTGTTCT	0.988
nad2	1457	486	UCA->UUA	Ser->Leu	TCATCAAATGGCACTCAGTT	C	ATATCTTTAAGTTCGATCAT	1
nad3	5	2	UCA->UUA	Ser->Leu	CAAGTGGGCTGTGGTGATGT	C	AGAATTTGCACCTATTTTTA	0.982
nad3	44	15	CCG->CUG	Pro->Leu	TATCTATTTAGTGATCAGTC	C	GCTAGTTTCTTTGATCCTAC	1
nad3	80	27	UCA->UUA	Ser->Leu	CCTACTCGGTGTTCCTTTTT	C	ATTTGCTTCCAATAGTTCGA	0.999
nad3	124	42	CAC->UAC	His->Tyr	ATCCAGAAAAATTGTCGGCC	C	ACGAATGTGGTTCCGATCCT	0.999
nad3	137	46	UCC->UUC	Ser->Phe	GTCGGCCCACGAATGTGGTT	C	CGATCCTTCCGGTGATGCCA	1
nad3	146	49	UCC->UUC	Ser->Phe	CGAATGTGGTTCCGATCCTT	C	CGGTGATGCCAGAAGTCGTT	1
nad3	208	70	CCU->UUU	Pro->Phe	TTTCCATTTTATTTATTATC	C	CTGATCCGGAAGTAACCTTT	0.999
nad3	209	70	CCU->UUU	Pro->Phe	TTCCATTTTATTTATTATCC	C	TGATCCGGAAGTAACCTTTT	1
nad3	215	72	CCG->CUG	Pro->Leu	TTTATTTATTATCCCTGATC	C	GGAAGTAACCTTTTCCTTTC	0.992
nad3	230	77	UCC->UUC	Ser->Phe	TGATCCGGAAGTAACCTTTT	C	CTTTCCTTGGGCAGTACCTC	0.999
nad3	247	83	CCU->UCU	Pro->Ser	TTTCCTTTCCTTGGGCAGTA	C	CTCCCAACAAGATTGATCCG	0.992
nad3	251	84	CCC->CUC	Pro->Leu	CTTTCCTTGGGCAGTACCTC	C	CAACAAGATTGATCCGTTTG	0.998
nad3	266	89	CCG->CUG	Pro->Leu	ACCTCCCAACAAGATTGATC	C	GTTTGGATCTTGGTCCATGA	1
nad3	275	92	UCU->UUU	Ser->Phe	CAAGATTGATCCGTTTGGAT	C	TTGGTCCATGATGGCCTTTT	0.998
nad3	317	106	UCU->UUU	Ser->Phe	ATTGATTTTGACGATTGGAT	C	TCTCTATGAATGGAAAAGGG	1
nad3	344	115	UCG->UUG	Ser->Leu	TGAATGGAAAAGGGGTGCTT	C	GGATCGGGAGTAACCACTAG	0.999
nad3	349	117	CGG->UGG	Arg->Trp	GGAAAAGGGGTGCTTCGGAT	C	GGGAGTAACCACTAGTGATA	0.999
nad4	44	15	CCU->CUU	Pro->Leu	CTATTTCGATCTAAGTGGTC	C	TATTCCGTGTCCCGTGCTAG	0.991
nad4	50	17	CCG->CUG	Pro->Leu	CGATCTAAGTGGTCCTATTC	C	GTGTCCCGTGCTAGGAAGCA	0.999
nad4	74	25	ACU->AUU	Thr->Ile	TCCCGTGCTAGGAAGCATTA	C	TCCTCTTTTCATTCCAAATT	0.997
nad4	77	26	CCU->CUU	Pro->Leu	CGTGCTAGGAAGCATTACTC	C	TCTTTTCATTCCAAATTCAA	0.999
nad4	107	36	CCG->CUG	Pro->Leu	TCCAAATTCAAGAATACGAC	C	GATACGATTGATTGGTCTGT	0.999
nad4	154	52	CCU->UCU	Pro->Ser	CTCTTATTACTTTTTTGTAT	C	CTCCCGTTCCTCGGATACAA	0.999
nad4	158	53	CCC->CUC	Pro->Leu	TATTACTTTTTTGTATCCTC	C	CGTTCCTCGGATACAATTCG	0.992
nad4	164	55	CCU->CUU	Pro->Leu	TTTTTTGTATCCTCCCGTTC	C	TCGGATACAATTCGATCCTT	0.993
nad4	166	56	CGG->UGG	Arg->Trp	TTTTGTATCCTCCCGTTCCT	C	GGATACAATTCGATCCTTCT	0.98
nad4	197	66	UCU->UUU	Ser->Phe	CGATCCTTCTACGGCCAAAT	C	TCAATTTGTGGAAAGCCTTC	0.998
nad4	317	106	UCA->UUA	Ser->Leu	TCTGATCCCTATTTGCATTT	C	AGTGGGTTGGTCTGGTATGA	0.999
nad4	362	121	ACA->AUA	Thr->Ile	TTATGGGAAAGAGTATATTA	C	AGCATCTCTAATTCGTGAAT	0.999
nad4	368	123	UCU->UUU	Ser->Phe	GAAAGAGTATATTACAGCAT	C	TCTAATTCGTGAATTTTTAA	0.997
nad4	376	126	CGU->UGU	Arg->Cys	ATATTACAGCATCTCTAATT	C	GTGAATTTTTAATGATCGCC	0.977
nad4	403	135	CGC->UGC	Arg->Cys	TTTTAATGATCGCCGTGTTC	C	GCATGCTGGATCCTCTACTA	0.999
nad4	416	139	CCU->CUU	Pro->Leu	CGTGTTCCGCATGCTGGATC	C	TCTACTATTCTATGTTCTTC	0.992
nad4	433	145	CUU->UUU	Leu->Phe	ATCCTCTACTATTCTATGTT	C	TTCCCGAAAGCGTGCCAATC	0.999
nad4	436	146	CCC->UUC	Pro->Phe	CTCTACTATTCTATGTTCTT	C	CCGAAAGCGTGCCAATCCCT	0.999
nad4	437	146	CCC->UUC	Pro->Phe	TCTACTATTCTATGTTCTTC	C	CGAAAGCGTGCCAATCCCTA	0.992
nad4	449	150	CCA->CUA	Pro->Leu	TGTTCTTCCCGAAAGCGTGC	C	AATCCCTATGTTCATTATTA	0.995
nad4	608	203	UCA->UUA	Ser->Leu	AACCACCGATTTACAAATTT	C	ATTAACCACAGAATTTAGTG	0.998
nad4	659	220	UCU->UUU	Ser->Phe	AATCTTTCTATGGATTGCTT	C	TTTCGCCTCTTTCGCCGTCA	0.999
nad4	710	237	UCA->UUA	Ser->Leu	GGTACCAGTTCATATTTGGT	C	ACCCGAAGCTCATGTAGAGG	1
nad4	767	256	CCU->CUU	Pro->Leu	CGTCATCTTGGCAGGAATTC	C	TTTAAAATTGGGAACCCACG	1
nad4	784	262	CAC->UAC	His->Tyr	TTCCTTTAAAATTGGGAACC	C	ACGGGTTTTTAAGATTTTCA	0.994
nad4	832	278	CGU->UGU	Arg->Cys	TGTTTCCCGAAGCGACACTT	C	GTTCCACTCCTTTCATTTAT	0.999
nad4	836	279	UCC->UUC	Ser->Phe	TCCCGAAGCGACACTTCGTT	C	CACTCCTTTCATTTATACTC	0.992
nad4	857	286	CCA->CUA	Pro->Leu	CACTCCTTTCATTTATACTC	C	AAGCGCGATTGCAATAATAT	0.973
nad4	887	296	UCG->UUG	Ser->Leu	TGCAATAATATATACTTCCT	C	GACCACTTCAAGACAGATCG	0.997
nad4	896	299	UCA->UUA	Ser->Leu	ATATACTTCCTCGACCACTT	C	AAGACAGATCGATCTTAAGA	0.998
nad4	934	312	CCA->UCA	Pro->Ser	AGAAGATCATTGCTTACTCC	C	CAGTAGCCCATATGAATCTG	0.999
nad4	977	326	CCG->CUG	Pro->Leu	GACTATTGGTATGTTTAGTC	C	GAACATACAGGGAATTGGAG	1
nad4	1006	336	CCA->UUA	Pro->Leu	AGGGAATTGGAGGTAGCATT	C	CACCGATGTCAAGTCATGGA	0.986
nad4	1007	336	CCA->UUA	Pro->Leu	GGGAATTGGAGGTAGCATTC	C	ACCGATGTCAAGTCATGGAC	0.992
nad4	1010	337	CCG->CUG	Pro->Leu	AATTGGAGGTAGCATTCCAC	C	GATGTCAAGTCATGGACCGG	0.998
nad4	1016	339	UCA->UUA	Ser->Leu	AGGTAGCATTCCACCGATGT	C	AAGTCATGGACCGGTTCCTT	0.995
nad4	1028	343	CCG->CUG	Pro->Leu	ACCGATGTCAAGTCATGGAC	C	GGTTCCTTCAGCCCTTTTTC	0.999
nad4	1033	345	CCU->UCU	Pro->Ser	TGTCAAGTCATGGACCGGTT	C	CTTCAGCCCTTTTTCTATGT	0.999
nad4	1101	367	UAC->UAU	Tyr->Tyr	ACTCGACTTGTTAGATATTA	C	GGAGGTTTAGTGAGCACCAT	0.964
nad4	1129	377	CUC->UUC	Leu->Phe	TAGTGAGCACCATGCCGAAT	C	TCCCTACCATTTCCTTCTCT	0.998
nad4	1132	378	CCU->UCU	Pro->Ser	TGAGCACCATGCCGAATCTC	C	CTACCATTTCCTTCTCTTCC	0.998
nad4	1142	381	UCC->UUC	Ser->Phe	GCCGAATCTCCCTACCATTT	C	CTTCTCTTCCACTTTGGCCA	0.99
nad4	1148	383	UCU->UUU	Ser->Phe	TCTCCCTACCATTTCCTTCT	C	TTCCACTTTGGCCAATATGA	0.998
nad4	1151	384	UCC->UUC	Ser->Phe	CCCTACCATTTCCTTCTCTT	C	CACTTTGGCCAATATGAGTT	0.992
nad4	1172	391	UCA->UUA	Ser->Leu	CACTTTGGCCAATATGAGTT	C	ACCTGGTACTAGCAGCTTTA	1
nad4	1205	402	CCC->CUU	Pro->Leu	CAGCTTTATCGGGGAATTTC	C	CATCTCAGTAGGAGCTTTCC	1
nad4	1206	402	CCC->CUU	Pro->Leu	AGCTTTATCGGGGAATTTCC	C	ATCTCAGTAGGAGCTTTCCA	0.96
nad4	1211	404	UCA->UUA	Ser->Leu	TATCGGGGAATTTCCCATCT	C	AGTAGGAGCTTTCCAAAGAA	0.997
nad4	1307	436	GCG->GUG	Ala->Val	CCTTTGGCTATATAATCGTG	C	GGTTTCTGGAAATTTAAAAC	0.999
nad4	1355	452	CCA->CUA	Pro->Leu	CCTCCATAAATTCTCCGATC	C	AAATGGCAGAGAAGTTTCCA	0.995
nad4	1373	458	UCC->UUC	Ser->Phe	TCCAAATGGCAGAGAAGTTT	C	CATATTTATACCTTTTCTTG	0.999
nad4	1405	469	CGG->UGG	Arg->Trp	CTTTTCTTGTTGGAGTTGTT	C	GGATGGGTGTTCACCCCAAA	0.999
nad4	1417	473	CAC->UAC	His->Tyr	GAGTTGTTCGGATGGGTGTT	C	ACCCCAAAGTGTTCCCGGAC	0.999
nad4	1433	478	CCG->CUG	Pro->Leu	TGTTCACCCCAAAGTGTTCC	C	GGACCGCATGCATACATCCG	0.999
nad4	1438	480	CGC->UGC	Arg->Cys	ACCCCAAAGTGTTCCCGGAC	C	GCATGCATACATCCGTAAGT	0.991
nad4L	2	1	ACG->AUG	Thr->Met	TACATTCCACGTTCCCGAAA	C	GGATCCTATCAAATATTTCA	1
nad4L	41	14	UCU->UUU	Ser->Phe	CACATTTTCTATGATCATCT	C	TATTTCAGGTATTCGGGGAA	0.999
nad4L	47	16	UCA->UUA	Ser->Leu	TTCTATGATCATCTCTATTT	C	AGGTATTCGGGGAATCCTCC	0.998
nad4L	55	19	CGG->UGG	Arg->Trp	TCATCTCTATTTCAGGTATT	C	GGGGAATCCTCCTTAATAGA	0.992
nad4L	86	29	CCU->CUU	Pro->Leu	CCTTAATAGACGAAATATTC	C	TATTATGTTAATGCCAATTG	0.999
nad4L	100	34	CCA->UCA	Pro->Ser	ATATTCCTATTATGTTAATG	C	CAATTGAATCAATGTTATTA	0.999
nad4L	110	37	UCA->UUA	Ser->Leu	TATGTTAATGCCAATTGAAT	C	AATGTTATTAGCTGTGAATT	0.999
nad4L	131	44	UCG->UUG	Ser->Leu	AATGTTATTAGCTGTGAATT	C	GAACTTTTTGGTATTTTCCG	1
nad4L	158	53	UCG->UUG	Ser->Leu	TTTGGTATTTTCCGTTTCTT	C	GGATGATATGATGGGTCAAT	1
nad4L	179	60	UCA->UUA	Ser->Leu	GGATGATATGATGGGTCAAT	C	ATTTGCTTCATTGGTTCCAA	1
nad4L	188	63	UCA->UUA	Ser->Leu	GATGGGTCAATCATTTGCTT	C	ATTGGTTCCAACGGTGGCAG	0.999
nad4L	197	66	CCA->CUA	Pro->Leu	ATCATTTGCTTCATTGGTTC	C	AACGGTGGCAGCTGCGGAAT	0.999
nad4L	281	94	UCU->UUU	Ser->Phe	AGGGACTATTGCTGTAGAAT	C	TATTAATAGCATTCAAGGTT	0.999
nad5	155	52	CCG->CUG	Pro->Leu	TGCTTTTTATGAAGTCGCAC	C	GGGAGCTAGTGCTTGCTATC	1
nad5	242	81	CCG->CUG	Pro->Leu	GGGCTTCTTGTTCGATAGCC	C	GACCGTAGTGATGTTAATTG	1
nad5	272	91	UCC->UUC	Ser->Phe	GATGTTAATTGTGGTTACAT	C	CATAAGTAGCTTGGTCCATC	0.999
nad5	315	105	UCC->UCU	Ser->Ser	TATTCCATTTCATATATGTC	C	GAGGATCCGCATAGCCCTCG	0.989
nad5	358	120	CUU->UUU	Leu->Phe	TTATGTGTTATTTATCCATT	C	TTACTTTTTTTATGCCAATG	0.994
nad5	374	125	CCA->CUA	Pro->Leu	CATTCTTACTTTTTTTATGC	C	AATGTTGGTGACTGGAGATA	0.997
nad5	398	133	UCU->UUU	Ser->Phe	GTTGGTGACTGGAGATAACT	C	TCTTCAATTATTCCTGGGAT	1
nad5	506	169	CCU->CUU	Pro->Leu	AGCAGCTATAAAAGCTATGC	C	TGTCAATCGAGTAGGTGATT	1
nad5	539	180	CCU->CUU	Pro->Leu	AGGTGATTTTGGATTAGCTC	C	TGGGATTTCGGGTCGTTTTA	1
nad5	548	183	UCG->UUG	Ser->Leu	TGGATTAGCTCCTGGGATTT	C	GGGTCGTTTTACTCTCTTTC	0.998
nad5	553	185	CGU->UGU	Arg->Cys	TAGCTCCTGGGATTTCGGGT	C	GTTTTACTCTCTTTCAAACA	0.999
nad5	598	200	CGU->UGU	Arg->Cys	ACTTTTCAACCATTTTTGCT	C	GTGCTAGTGCCCCCAGAAAT	0.999
nad5	608	203	GCC->GUC	Ala->Val	CATTTTTGCTCGTGCTAGTG	C	CCCCAGAAATTCTTGGATTT	0.993
nad5	631	211	CGC->UGC	Arg->Cys	CCAGAAATTCTTGGATTTTT	C	GCAATATGAGATTGAATGCC	0.992
nad5	676	226	CUU->UUU	Leu->Phe	CTCTTATTTGTATTTTACTT	C	TTATTGGTGCTGTTGGGAAA	1
nad5	713	238	UCG->UUG	Ser->Leu	GAAATCCGCACAGATAGGAT	C	GCATACTTGGTCACCCGATG	0.998
nad5	725	242	UCA->UUA	Ser->Leu	GATAGGATCGCATACTTGGT	C	ACCCGATGCTATGGAGGGTC	1
nad5	764	255	UCG->UUG	Ser->Leu	TCCCACTCCAGTATCCGCTT	C	GATTCATGCAGCTACTACGG	0.991
nad5	782	261	ACG->AUG	Thr->Met	TTCGATTCATGCAGCTACTA	C	GGTAACAGCTGGCGTTTTCA	1
nad5	835	279	CCA->UCA	Pro->Ser	GCTCCCCTTTATTTGAATAC	C	CACCTACGGCTTTGATTGTT	1
nad5	863	288	UCU->UUU	Ser->Phe	GGCTTTGATTGTTATTACTT	C	TGCAGGAGCTACGACGTCAT	0.999
nad5	875	292	ACG->AUG	Thr->Met	TATTACTTCTGCAGGAGCTA	C	GACGTCATTCCTTGCGGCAA	1
nad5	1184	395	CCA->CUA	Pro->Leu	TCTAATTGGATTTCCTTTTC	C	AACTGGATTTTATTCCAAAG	1
nad5	1310	437	UCA->UUA	Ser->Leu	TTCTTATTACTCTTTTCGTT	C	ACTTTTTCTAACATTTCTAG	0.999
nad5	1490	497	CCC->CUC	Pro->Leu	CAATTTTTGGGCCAATTCCC	C	CTTCGTACTACCAAAAAATG	0.999
nad5	1550	517	ACC->AUC	Thr->Ile	GTTTGCTGCTCCAACCATTA	C	CAAACTAATACCTATTCCGT	0.995
nad5	1568	523	CCG->CUG	Pro->Leu	TACCAAACTAATACCTATTC	C	GTTTAGTACTTCAGGTGCTT	1
nad5	1580	527	UCA->UUA	Ser->Leu	ACCTATTCCGTTTAGTACTT	C	AGGTGCTTCTGTTGCGTATA	0.998
nad5	1589	530	UCU->UUU	Ser->Phe	GTTTAGTACTTCAGGTGCTT	C	TGTTGCGTATAATGTAAATC	0.985
nad5	1610	537	CCC->CUC	Pro->Leu	TGTTGCGTATAATGTAAATC	C	CGTAGCGGATCAATTCCAAC	0.999
nad5	1859	620	UCU->UUU	Ser->Phe	AAGTCAACTTCAAAGTGGAT	C	TGTTTATCATTATGCCTTTG	0.998
nad5	1895	632	UCA->UUA	Ser->Leu	CTTTGCAATGTTACTTGGTT	C	AACTCTATTTGTGACCTTTT	0.998
nad5	1916	639	UCU->UUU	Ser->Phe	AACTCTATTTGTGACCTTTT	C	TCGTATGTGGGACTCTCTAT	0.999
nad5	1918	640	CGU->UGU	Arg->Cys	CTCTATTTGTGACCTTTTCT	C	GTATGTGGGACTCTCTATCT	0.999
nad5	1958	653	UCG->UUG	Ser->Leu	TTCTTGGGTAGATAATCGAT	C	GTCTTTCATCTGGATAGTGA	0.995
nad6	17	6	UCG->UUG	Ser->Leu	TACCATGATACTTTCTGTTT	C	GTCGAGCCCTGCTTTGGTCT	0.998
nad6	26	9	CCU->CUU	Pro->Leu	ACTTTCTGTTTCGTCGAGCC	C	TGCTTTGGTCTCTGGTTTGA	0.999
nad6	83	28	UCG->UUG	Ser->Leu	AAATCCGGTACATTCCGTTT	C	GTTTCCCATCCCAGTCTTTC	0.998
nad6	88	30	CCC->UUC	Pro->Phe	CGGTACATTCCGTTTCGTTT	C	CCATCCCAGTCTTTCGCGAC	0.981
nad6	89	30	CCC->UUC	Pro->Phe	GGTACATTCCGTTTCGTTTC	C	CATCCCAGTCTTTCGCGACA	0.996
nad6	95	32	CCA->CUA	Pro->Leu	TTCCGTTTCGTTTCCCATCC	C	AGTCTTTCGCGACACTTCAG	0.99
nad6	103	35	CGC->UGC	Arg->Cys	CGTTTCCCATCCCAGTCTTT	C	GCGACACTTCAGGTTTACTT	0.962
nad6	146	49	UCC->UUC	Ser->Phe	TTTGTTAGGTCTCGACTTCT	C	CGCTATGATCTTCCCAGTAG	1
nad6	161	54	CCA->CUA	Pro->Leu	CTTCTCCGCTATGATCTTCC	C	AGTAGTTCATATAGGAGCTA	0.999
nad6	169	57	CAU->UAU	His->Tyr	CTATGATCTTCCCAGTAGTT	C	ATATAGGAGCTATAGCCGTT	1
nad6	191	64	UCA->UUA	Ser->Leu	TATAGGAGCTATAGCCGTTT	C	ATTCCTATTCGTTGTTATGA	0.999
nad6	236	79	ACU->AUU	Thr->Ile	CCATATTCAAATAGCGGAGA	C	TCACGAAGAAGTATTGCGCT	1
nad6	446	149	UCC->UUC	Ser->Phe	TTTACTTTATACCTACTATT	C	CGTCTGGTTTTTGGTTCCTA	0.999
nad6	463	155	CCU->UCU	Pro->Ser	ATTCCGTCTGGTTTTTGGTT	C	CTAGTCTTATTTTATTAGTA	0.992
nad7	38	13	UCG->UUG	Ser->Leu	GCAAATCAAAAATTTCACTT	C	GAATTTCGGACCTCAACATC	0.999
nad7	45	15	UUC->UUU	Phe->Phe	AAAAATTTCACTTCGAATTT	C	GGACCTCAACATCCTGCTGC	0.997
nad7	77	26	UCA->UUA	Ser->Leu	TCCTGCTGCTCATGGTGTTT	C	ACGATCAGTATTGGAAATGA	0.991
nad7	83	28	UCA->UUA	Ser->Leu	TGCTCATGGTGTTTCACGAT	C	AGTATTGGAAATGAACGGAG	1
nad7	137	46	UCA->UUA	Ser->Leu	TGCGGAACCACATATTGGAT	C	ACTCCATAGAGGGACTGAGA	0.999
nad7	200	67	UCU->UUU	Ser->Phe	TCTTCAAGCTTTACCTTATT	C	TGATCGTTCAGACTATGTTT	0.995
nad7	209	70	UCA->UUA	Ser->Leu	TTTACCTTATTCTGATCGTT	C	AGACTATGTTTCTACGATGG	0.989
nad7	224	75	ACG->AUG	Thr->Met	TCGTTCAGACTATGTTTCTA	C	GATGGCCCAAGAACACGCTC	1
nad7	244	82	CAU->UAU	His->Tyr	CGATGGCCCAAGAACACGCT	C	ATTCTTCAGCCGTAGAGAGA	0.999
nad7	251	84	UCA->UUA	Ser->Leu	CCAAGAACACGCTCATTCTT	C	AGCCGTAGAGAGACTTTTGA	0.993
nad7	316	106	CGU->UGU	Arg->Cys	AATATATACGAGTGTCATTC	C	GTGAAATAACTCGAATTTCA	0.993
nad7	335	112	UCA->UUA	Ser->Leu	CCGTGAAATAACTCGAATTT	C	AAATCATTCACTTGCTTTAA	0.999
nad7	344	115	UCA->UUA	Ser->Leu	AACTCGAATTTCAAATCATT	C	ACTTGCTTTAACTACTCATG	0.999
nad7	383	128	UCA->UUA	Ser->Leu	TGCTATGGATGTGGGAGCAT	C	AACTCCGTTCCTGTGGGCTT	1
nad7	404	135	UCU->UUU	Ser->Phe	AACTCCGTTCCTGTGGGCTT	C	TGAGGAGCGGGAAAAATTGT	0.997
nad7	533	178	UCC->UUC	Ser->Phe	ATGTCGAGATATTGATTCCT	C	CACACAACAATTTTCTTCTC	0.992
nad7	578	193	UCA->UUA	Ser->Leu	CGACGAATTAGAAGAGATGT	C	AACCGGCAACCGTATCTGGA	1
nad7	679	227	CCA->UCA	Pro->Ser	GTGGTGTAATGTTAAGAGGT	C	CAGGGGTATGCTGGGATTCG	0.987
nad7	698	233	UCG->UUG	Ser->Leu	TCCAGGGGTATGCTGGGATT	C	GCGAAGAGCAGCACCTTACG	1
nad7	724	242	CAU->UAU	His->Tyr	GAGCAGCACCTTACGATGTT	C	ATGACCAATCGGATCCTGAC	1
nad7	734	245	UCG->UUG	Ser->Leu	TTACGATGTTCATGACCAAT	C	GGATCCTGACGTACCAGTAG	1
nad7	739	247	CCU->UUU	Pro->Phe	ATGTTCATGACCAATCGGAT	C	CTGACGTACCAGTAGGTACC	0.999
nad7	740	247	CCU->UUU	Pro->Phe	TGTTCATGACCAATCGGATC	C	TGACGTACCAGTAGGTACCA	0.999
nad7	769	257	CGC->UGC	Arg->Cys	CAGTAGGTACCAGAGGAGAT	C	GCTATGATCGTTACTGTATC	1
nad7	789	263	AUC->AUU	Ile->Ile	CGCTATGATCGTTACTGTAT	C	CGTATCGAAGAGATGCGACA	0.922
nad7	836	279	CCU->CUU	Pro->Leu	TCGGATCATTGTGCAATGTC	C	TAATCAAATGCCTAGTGGCA	0.999
nad7	926	309	UCA->UUA	Ser->Leu	GAAACTATCCATGGAATCCT	C	AATTCACCATTTCGAACCTT	0.999
nad7	944	315	CCU->CUU	Pro->Leu	CTCAATTCACCATTTCGAAC	C	TTATACAGAAGGGTTTTCCG	0.996
nad7	973	325	CCU->UCU	Pro->Ser	AAGGGTTTTCCGTACCAGCT	C	CTTCTACCTATACCGCAGTT	0.975
nad7	1050	350	CCC->CCU	Pro->Pro	AGTAATGGAAGCAATCGTCC	C	TACCGTCGTAAAATAAGAGC	0.966
nad7	1057	353	CGU->UGU	Arg->Cys	GAAGCAATCGTCCCTACCGT	C	GTAAAATAAGAGCACCTGGC	0.998
nad7	1079	360	UCU->UUU	Ser->Phe	TAAAATAAGAGCACCTGGCT	C	TGCCCATTCACAAGGACTCG	0.999
nad7	1088	363	UCA->UUA	Ser->Leu	AGCACCTGGCTCTGCCCATT	C	ACAAGGACTCGATTCTATGT	0.996
nad7	1103	368	UCU->UUU	Ser->Phe	CCATTCACAAGGACTCGATT	C	TATGTCCAAACATCACATGC	0.999
nad7	1124	375	CCA->CUA	Pro->Leu	TATGTCCAAACATCACATGC	C	AGCAGATGTGGTCACCATCA	1
nad7	1137	379	GUC->GUU	Val->Val	CACATGCCAGCAGATGTGGT	C	ACCATCATAGGTACTCAAGA	0.941
nad7	1166	389	UCU->UUU	Ser->Phe	AGGTACTCAAGATATTGTGT	C	TGGAGAGGTGGATAGATAGG	1
nad9	14	5	UCC->UUC	Ser->Phe	TATCTTTATGGATAACCAAT	C	CATTTTCAAATATAGTTGGG	0.998
nad9	92	31	UCU->UUU	Ser->Phe	ATCGGAACATGGGAATAGAT	C	TGATACCAATACGGACTACC	0.996
nad9	113	38	CCA->CUA	Pro->Leu	TGATACCAATACGGACTACC	C	ATTTCAATTGTTGTGCTTTC	1
nad9	167	56	UCG->UUG	Ser->Leu	CTATACAAGGGTTCAAGTTT	C	GATCGATATTTGCGGAGTTG	0.998
nad9	190	64	CAC->UAC	His->Tyr	TCGATATTTGCGGAGTTGAT	C	ACCCCTCTCGAAAACGAAGA	0.999
nad9	298	100	CCG->UCG	Pro->Ser	ACGAAGTAACACGAATATCT	C	CGGTAGTAAGTCCATTTCCA	0.998
nad9	311	104	CCA->CUA	Pro->Leu	AATATCTCCGGTAGTAAGTC	C	ATTTCCATCAGCCGGCCGGT	0.999
nad9	328	110	CGG->UGG	Arg->Trp	GTCCATTTCCATCAGCCGGC	C	GGTGGGAGCGAGAAGTTTGG	1
nad9	368	123	UCC->UUC	Ser->Phe	GGATATGTTTGGTGTTTCTT	C	CATCAATCATCCGGATCTAC	1
nad9	398	133	UCA->UUA	Ser->Leu	TCCGGATCTACGCCGTATAT	C	AACAGATTATGGTTTCGAGG	0.998
nad9	439	147	CUU->UUU	Leu->Phe	GTCATCCATTACGAAAAGAC	C	TTCCTCTGAGTGGATATGTG	0.998
nad9	539	180	UCU->UUU	Ser->Phe	AGAATTTCGCTATTTCGATT	C	TGCTAGTCCTTGGGAACAGC	1
rpl10	101	34	UCG->UUG	Ser->Leu	CTCATTCCATTCCAGTGGCT	C	GACCAGTAACCAATGGCGAA	0.995
rpl10	134	45	CCA->CUA	Pro->Leu	ATGGCGAAAACTAAAAAATC	C	ATGGTTTCCCGGTAGAACCC	0.966
rpl10	155	52	CCA->CUA	Pro->Leu	ATGGTTTCCCGGTAGAACCC	C	ATTTCGCCCAAGTTGTTGCG	0.975
rpl10	239	80	UCG->UUG	Ser->Leu	TGCAGGTCCCACTTGTATAT	C	GTATTTGGCCGAAGAAGCAT	0.994
rpl10	277	93	CUA->UUA	Leu->Leu	CATCGGACAGGTTGGAGTTC	C	TACCTTCTTGGGACTCCATG	0.958
rpl10	314	105	UCA->UUA	Ser->Leu	CATGGACCAAGATCTGCTTT	C	ATTATATGGGCAATACCGAT	0.979
rpl16	61	21	CGC->UGC	Arg->Cys	AAGGCAGATGTAGTAGGGGT	C	GCGAACCGGACGGTACACAA	0.999
rpl16	102	34	GGC->GGU	Gly->Gly	CTTGGTTTTGGAAGATATGG	C	ACTAAAAGTTGTAGAGCTGG	0.935
rpl16	104	35	ACU->AUU	Thr->Ile	TGGTTTTGGAAGATATGGCA	C	TAAAAGTTGTAGAGCTGGTC	1
rpl16	164	55	ACA->AUA	Thr->Ile	TGAAGCAGCGCGTCGGGCTA	C	AATCGGACAATTCCATCGTG	1
rpl16	232	78	CUC->UUC	Leu->Phe	GTAAGATATGGGTAAGAGTT	C	TCGCAGATCTCCCTATTACC	0.995
rpl16	321	107	UCC->UCU	Ser->Ser	GGTTGGATTGCTCGTGTGTC	C	ACGGGACAAATCCCATTTGA	0.903
rpl16	335	112	CCA->CUA	Pro->Leu	TGTGTCCACGGGACAAATCC	C	ATTTGAAATGGATGGTGTGA	0.999
rpl16	401	134	CCA->CUA	Pro->Leu	TACATTAGCGGCGCATAAAC	C	ATGTTCGTCAACCAAGTTTG	0.997
rpl16	407	136	UCG->UUG	Ser->Leu	AGCGGCGCATAAACCATGTT	C	GTCAACCAAGTTTGTTCAGT	0.992
rpl2	215	72	CCA->CUA	Pro->Leu	TCGTTCTTCTCGGATCGCTC	C	AGTACGATGGATCGAGGGGG	0.996
rpl2	517	173	CUC->UUC	Leu->Phe	AGGACGTTTTCTTCTCCGCC	C	TCTCCTCTCCAAAGGCCAAG	0.959
rpl5	35	12	UCA->UUA	Ser->Leu	TTTTCATTACGAAGATGTAT	C	ACGTCAGGATCCGTTGCTCA	0.99
rpl5	47	16	CCG->CUG	Pro->Leu	AGATGTATCACGTCAGGATC	C	GTTGCTCAAACCGAATCACG	0.998
rpl5	59	20	CCG->CUG	Pro->Leu	TCAGGATCCGTTGCTCAAAC	C	GAATCACGCCAACGTTATGG	0.998
rpl5	64	22	CAC->UAC	His->Tyr	ATCCGTTGCTCAAACCGAAT	C	ACGCCAACGTTATGGAAGTT	0.94
rpl5	92	31	UCG->UUG	Ser->Leu	CGTTATGGAAGTTCCTGGAT	C	GTGTGAAATAAGAGTAGTAC	0.999
rpl5	166	56	CCG->UCG	Pro->Ser	GAAAATTGGCTATGGAGATT	C	CGCGCGGTCAGAGATTCATA	0.98
rpl5	169	57	CGC->UGC	Arg->Cys	AATTGGCTATGGAGATTCCG	C	GCGGTCAGAGATTCATACAG	0.998
rpl5	317	106	UCG->UUG	Ser->Leu	GCATGGAATGTCTAATTTTT	C	GGTCAGAATCTCGACAGTAA	0.999
rpl5	329	110	UCG->UUG	Ser->Leu	TAATTTTTCGGTCAGAATCT	C	GACAGTAATGTCTCTGTTAG	0.963
rpl5	512	171	CCA->CUA	Pro->Leu	CACACAAGATGAGACTTTAC	C	ACCGTGGAGCGGCTTTTTGC	0.994
rpl5	515	172	CCG->CUG	Pro->Leu	ACAAGATGAGACTTTACCAC	C	GTGGAGCGGCTTTTTGCAAA	0.999
rpl5	547	183	CCG->UCG	Pro->Ser	TTTTGCAAAAAGATGAGGTT	C	CGAAGGAGTAAGATGTCGGA	0.932
rps1	125	42	CCU->CUU	Pro->Leu	GTTCTTGGTGGATGCAGGAC	C	TGGGACCCCCAGAATTTGTA	0.985
rps1	158	53	CCU->CUU	Pro->Leu	AATTTGTATGCAAGATGAGC	C	TACAGGAGTGCCAATCAACC	0.996
rps1	209	70	UCC->UUC	Ser->Phe	GTTTGAGAATAAGGTGGGAT	C	CCTGGATCTAGTGGCCGGTG	0.978
rps1	590	197	ACG->AUG	Thr->Met	GAGCATTAACCCCAAAAGGA	C	GAATATTGTGGTGTTCTAAC	0.952
rps10	62	21	ACG->AUG	Thr->Met	AGAAAGACCACCAAAAGTAA	C	GACCACCAAGATACGCATAG	0.999
rps10	76	26	CGC->UGC	Arg->Cys	AAGTAACGACCACCAAGATA	C	GCATAGTGATTCGATCTTTT	0.949
rps10	298	100	CGG->UGG	Arg->Trp	AATTGCGCAAGAAGTTCTTT	C	GGTTAAAACGCCAGCGTATA	1
rps10	362	121	UCG->UUG	Ser->Leu	ATTTTCTTGCAAGACCCGTT	C	GGATAAGGGAAAACTCCAGA	0.998
rps10	391	131	CGA->UGA	Arg->End	GAAAACTCCAGAGATTGCTT	C	GAAGTAAGATCCTTGCGTTG	0.997
rps12	71	24	UCG->UUG	Ser->Leu	CACGGACCGTACTCGAGCTT	C	GGATCAATGTCCCCAGAAGC	1
rps12	100	34	CGC->UGC	Arg->Cys	GTCCCCAGAAGCAAGGAGTA	C	GCCCGCGTGTTTCAACGAGA	0.999
rps12	104	35	CCG->CUG	Pro->Leu	CCAGAAGCAAGGAGTACGCC	C	GCGTGTTTCAACGAGAACAC	1
rps12	146	49	CCA->CUA	Pro->Leu	GAAAAAACCTAATTCAGCTC	C	ACGTAAGATAGCCAAAGTAC	1
rps12	196	66	CAC->UAC	His->Tyr	ATCGACATGATATATTTGCT	C	ACATTCCGGGCGAAGGTCAT	0.998
rps12	221	74	UCG->UUG	Ser->Leu	TCCGGGCGAAGGTCATAATT	C	GCAGGAACATTCTATGGTGT	1
rps12	269	90	UCG->UUG	Ser->Leu	AGGAGGTAGAGTGAAAGATT	C	GCCAGGTGTAAAATCCCATT	0.993
rps12	284	95	UCC->UUC	Ser->Phe	AGATTCGCCAGGTGTAAAAT	C	CCATTGTATTCGAGGAGTCA	0.998
rps13	5	2	UCA->UUA	Ser->Leu	AAAGGGAGGATCAAGAATGT	C	ATATATTTCAAGAGCTGGAT	0.986
rps13	26	9	UCA->UUA	Ser->Leu	ATATATTTCAAGAGCTGGAT	C	AGTTGCCGATGAACAAGTAA	0.946
rps13	56	19	UCA->UUA	Ser->Leu	TGAACAAGTAAGAATTGCCT	C	AACAAAAATGGATGGAATTG	0.992
rps13	100	34	CGU->UGU	Arg->Cys	CTAAAAAAGCCATTCAGGTT	C	GTTATCGATTAGGTATCAGT	0.993
rps13	256	86	CGU->UGU	Arg->Cys	AACGATTAATTTCTATTTCT	C	GTTATCGTGGAATTCGTCAT	0.998
rps13	287	96	UCG->UUG	Ser->Leu	AATTCGTCATCAAGATGGAT	C	GCCCTTACGCGGTCAACGAA	0.999
rps14	194	65	UCC->UUC	Ser->Phe	AGTAAGAAACCGATGTATTT	C	CACGGGTCGCCCTCGTTCCG	0.982
rps14	271	91	CCU->UCU	Pro->Ser	GTGGATTAGCATCTCGAGGT	C	CTTTGATGGGCATAAAGAAA	0.968
rps19	138	46	UCC->UCU	Ser->Ser	CCGGAATTCGTTGATTGCTC	C	GTACGAATTTACAATGGAAA	0.993
rps19	163	55	CCU->UUU	Pro->Phe	GAATTTACAATGGAAAAACT	C	CTGTTCGTTGTAAGATCACT	0.958
rps19	164	55	CCU->UUU	Pro->Phe	AATTTACAATGGAAAAACTC	C	TGTTCGTTGTAAGATCACTG	0.947
rps19	221	74	UCU->UUU	Ser->Phe	TAAATTTGGAGAGTTTGCTT	C	TACACGGAAACGAAGACCTT	0.992
rps3	64	22	CGG->UGG	Arg->Trp	ATCGTAGTTCAGATTCAAGT	C	GGTTCAGTGATTATTATTAT	1
rps3	69	23	UUC->UUU	Phe->Phe	AGTTCAGATTCAAGTCGGTT	C	AGTGATTATTATTATGGTAA	0.984
rps3	92	31	UCA->UUA	Ser->Leu	TGATTATTATTATGGTAAAT	C	AGTGTATCAAGATGTCAATC	0.998
rps3	518	173	UCA->UUA	Ser->Leu	AAAGAAGAATCTTTCTAAAT	C	ACTTCGGGTCAGCGGGGCCT	0.986
rps3	705	235	CCC->CCU	Pro->Pro	ACCCTCCCTGCAGTGCGCCC	C	TCCTTGAATTATTTGGTCAT	0.913
rps3	896	299	UCG->UUG	Ser->Leu	CGCTTTTTTTGTAGAAAGCT	C	GACCAGCGAGAAAAAGTGTT	0.972
rps3	1037	346	CCA->CUA	Pro->Leu	CGGTGCTACCTTTTTCTTTC	C	AAGGGATGGGGTGTATAAAA	0.987
rps3	1364	455	ACG->AUG	Thr->Met	TGTTTATCAAAGTGCTTCTA	C	GATTGCTCAAGACATCTCTT	1
rps3	1391	464	CCG->CUG	Pro->Leu	TCAAGACATCTCTTTGAAAC	C	GAGGAACAAAAGAAGATCAT	0.994
rps3	1555	519	CGU->UGU	Arg->Cys	GAAAGTATGGAAAAACATCT	C	GTAATGTATTTAACCAGAAA	0.997
rps3	1588	530	CCU->UCU	Pro->Ser	ACCAGAAAATAGATTATGCT	C	CTGCGGAAGTCTCTACTCGT	0.996
rps3	1619	540	UCA->UUA	Ser->Leu	CTCTACTCGTTACGGAATCT	C	AGGTGTCAAAGTGTGGATTT	1
rps4	88	30	CCA->UUA	Pro->Leu	TTAAAACTTGTCGTCTACTT	C	CAGGAAATGTTCGGAACAGA	0.992
rps4	89	30	CCA->UUA	Pro->Leu	TAAAACTTGTCGTCTACTTC	C	AGGAAATGTTCGGAACAGAG	0.927
rps4	100	34	CGG->UGG	Arg->Trp	GTCTACTTCCAGGAAATGTT	C	GGAACAGAGAACTTACAATA	0.999
rps4	184	62	CCG->UCG	Pro->Ser	CTATTAAGAGAAAGATTTAT	C	CGAGAAAAAATCGTAACAGT	0.988
rps4	235	79	CCC->UCC	Pro->Ser	TACAAACTACACGAAAGTTG	C	CCCTTTTTCATGGGGATTTA	1
rps4	244	82	CAU->UAU	His->Tyr	CACGAAAGTTGCCCCTTTTT	C	ATGGGGATTTACCCATCACA	0.998
rps4	308	103	CCA->CUA	Pro->Leu	AACTTCATATATCCCTTTTC	C	ACTCAATCCAGAAACAAGAT	1
rps4	317	106	CCA->CUA	Pro->Leu	TATCCCTTTTCCACTCAATC	C	AGAAACAAGATCGGACGTTA	0.972
rps4	329	110	UCG->UUG	Ser->Leu	ACTCAATCCAGAAACAAGAT	C	GGACGTTATTCCGGTTCGTC	0.997
rps4	341	114	CCG->CUG	Pro->Leu	AACAAGATCGGACGTTATTC	C	GGTTCGTCTCCATTTTCGTG	0.999
rps4	358	120	CGU->UGU	Arg->Cys	TTCCGGTTCGTCTCCATTTT	C	GTGAAACTATTCCTCAAGCA	0.984
rps4	386	129	CCG->CUG	Pro->Leu	TATTCCTCAAGCAAGGCAGC	C	GATAAGTCATCGAAGGGTTT	0.999
rps4	533	178	UCA->UUA	Ser->Leu	ATCTTTCTATATCGAAATAT	C	AGTTGAAAAAATCATAGGCA	0.998
rps4	936	312	AUC->AUU	Ile->Ile	TTTACTATGAAGAGAAGAAT	C	AAAAGGATCGAACTACCTAC	0.944
rps4	965	322	UCG->UUG	Ser->Leu	CGAACTACCTACTCATTATT	C	GGAGGTGAATCATAGAACAC	0.995
rps4	976	326	CAU->UAU	His->Tyr	CTCATTATTCGGAGGTGAAT	C	ATAGAACACCAAAAGCTGTG	0.991
rps4	986	329	CCA->CUA	Pro->Leu	GGAGGTGAATCATAGAACAC	C	AAAAGCTGTGGTATCTTATG	1
rps4	1001	334	UCU->UUU	Ser->Phe	AACACCAAAAGCTGTGGTAT	C	TTATGGACCTAACATAGGTC	0.999
rps4	1052	351	CCA->CUA	Pro->Leu	CGACATAAGATTGAAAGATC	C	AAACCTTCCTCTTCGGAGCG	0.991
rps4	1061	354	CCU->CUU	Pro->Leu	ATTGAAAGATCCAAACCTTC	C	TCTTCGGAGCGGAAACGGAC	0.996
rps4	1066	356	CGG->UGG	Arg->Trp	AAGATCCAAACCTTCCTCTT	C	GGAGCGGAAACGGACGTGGC	0.995
rps7	116	39	CCA->CUA	Pro->Leu	TTATCAAACTTTTCATCGCC	C	AGCTCGAACTGAACGCGATG	0.992
rps7	332	111	UCA->UUA	Ser->Leu	GATAAGCTTAGAGAAATGTT	C	ATTTGCTGAGATACTGGATG	0.996
sdh3	54	18	CUC->CUU	Leu->Leu	CCTATTTATAAGCCACAGCT	C	ACTTCGACGTTTCCAATTTC	0.98
sdh3	67	23	CCA->UCA	Pro->Ser	CACAGCTCACTTCGACGTTT	C	CAATTTCCCATAGAATCTCC	0.998
sdh3	74	25	UCC->UUC	Ser->Phe	CACTTCGACGTTTCCAATTT	C	CCATAGAATCTCCGGGGCTT	0.937
sdh3	204	68	AUC->AUU	Ile->Ile	TTTTCTTCATCAAAGCTCAT	C	CTAATCTCCGTCGAGATTAC	0.972
sdh4	29	10	UCG->UUG	Ser->Leu	GGCATTTTGTAGACGTGGTT	C	GGTTATTCCCATTTGTCTCT	1
sdh4	39	13	CCC->CCU	Pro->Pro	AGACGTGGTTCGGTTATTCC	C	ATTTGTCTCTATCTATTGGT	1
sdh4	122	41	ACC->AUC	Thr->Ile	AAGCTCGAAGACAAAGAGAA	C	CGGGCTTTTCCAAAGAATTA	0.973
sdh4	155	52	CCA->CUA	Pro->Leu	AAGAATTACTGCAGCTTTCC	C	ACTCCCTTTGATTATCATAT	0.993
sdh4	203	68	CCA->CUA	Pro->Leu	AGTCTCTTCCACTTTCCTAC	C	AAATCTCTCTGTATTCTGGC	0.979
sdh4	259	87	CAU->UAU	His->Tyr	TCGAAGAGATTATGGCAGAT	C	ATGTTCACCAAGAAATGACC	0.998
sdh4	359	120	CCG->CUG	Pro->Leu	CTTGTCTCTCGTTTCTTTTC	C	GAACAAATCGAAGAACCTAA	0.957
