# Supplementary material for: Comprehensive analysis of the complete mitochondrial genome of Distylium chinense
Source: Front Plant Sci. 2026 May 15;17:1820003. doi: 10.3389/fpls.2026.1820003 (PMC13219375; doi:10.3389/fpls.2026.1820003)
Supplement: Supplementary file 1 [file DataSheet1.zip › Supplementary files/Table S5 Species Information for Phylogenetic Tree.xlsx]

## Sheet: Sheet1
Saxifragales	Distylium chinense
	Chrysosplenium henryi	PP871717.1
	Chrysosplenium japonicum	PP872162.1
	Chrysosplenium microspermum	PP872151.1
	Chrysosplenium nepalense	PP850124.1
	Chrysosplenium nudicaule	PP850125.1
	Daphniphyllum macropodum	PP986956.1
	Distylium racemosum	PQ594873.1-PQ594874.1
	Graptopetalum paraguayense	PV256627.1
	Liquidambar formosana	PX436666.1
	Myriophyllum ussuriense	PQ580749.1
	Paeonia lactiflora	NC_070189.1
	Paeonia ludlowii	PQ180366.1-PQ180367.1
	Paeonia suffruticosa	NC_084129.1
	Rhodiola crenulata	NC_070303.1
	Rhodiola juparensis	NC_082108.1
	Rhodiola rosea	PP024540.1
	Rhodiola tangutica	NC_072122.1
	Rhodiola sacra	OP312070.1-OP312071.1
	Ribes alpinum	PP716826.1
	Ribes meyeri	PQ049746.1
	Ribes nigrum	NC_082306.1
	Ribes odoratum	PQ049745.1
	Ribes stenocarpum	PQ047133.1
	Sedum plumbizincicola	NC_069572.1
	Sedum sarmentosum	PV608516.1
	Tiarella polyphylla	OR866907.1-OR866908.1
Santalales	Malania oleifera	NC_053625.1
	Tolypanthus maclurei	NC_056836.1
	Santalum album	NC_081498.1
	Hachettea austrocaledonica	PV707943.1
	Mystropetalon thomii	PV742340.1
Proteales	Macadamia integrifolia	NC_058888.1
	Nelumbo nucifera	NC_030753.1
