# Supplementary material for: Comprehensive analysis of the complete mitochondrial genome of Distylium chinense
Source: Front Plant Sci. 2026 May 15;17:1820003. doi: 10.3389/fpls.2026.1820003 (PMC13219375; doi:10.3389/fpls.2026.1820003)
Supplement: Supplementary file 1 [file DataSheet1.zip › Supplementary files/TableS6 Homologous Sequence Analysis of Distylium chinense.xlsx]

## Sheet: Sheet1
Table Sx The homologous DNA fragment in the Distylium chinense mitochondrial genome.
Number	Mitochondrial genome	% Identity	Alignment Length	Mismatches	Gap Openings	Alignment start (chloroplast genome)	Alignment end (chloroplast genome)	Alignment start (mitochondrial genome)	Alignment end (mitochondrial genome)	E-value	Bit Score	MTPT annotation
MTPT1	Chromosome 1	100	35	0	0	68031	68065	25679	25713	3.23e-10	65.8	partial psbL
MTPT2	Chromosome 1	92.5	40	3	0	149410	149449	27318	27279	5.41e-08	58.4	IGS(trnL-CAA-ycf15)
	Chromosome 1	92.5	40	3	0	97464	97503	27279	27318	5.41e-08	58.4	IGS(ycf15-trnL-CAA)
MTPT3	Chromosome 1	82.072	1004	125	26	51868	52862	77692	76735	0	806	complete ndhJ;partial ndhK
MTPT4	Chromosome 2	100	30	0	0	139408	139437	190942	190913	1.22e-06	56.5	partial trnA-UGC
	Chromosome 2	100	30	0	0	107476	107505	190913	190942	1.22e-06	56.5	partial trnA-UGC
MTPT5	Chromosome 2	99.521	6466	11	4	20654	27102	423727	417265	0	11751	partial rpoC2;complete rpoC1;partial rpoB
MTPT6	Chromosome 2	99.398	332	1	1	51858	52189	683348	683678	1.25e-170	601	partial ndhJ
MTPT7	Chromosome 2	98.343	724	7	1	71998	72716	180753	180030	0	1266	complete rpl20
MTPT8	Chromosome 2	98.148	54	1	0	3578	3631	687248	687195	2.58e-18	95.3	partial trnK-UUU
MTPT9	Chromosome 2	96.386	83	3	0	134183	134265	716823	716741	4.22e-31	137	complete trnN-GUU
	Chromosome 2	96.386	83	3	0	112648	112730	716741	716823	4.22e-31	137	complete trnN-GUU
MTPT10	Chromosome 2	96.386	83	3	0	134183	134265	755451	755369	4.22e-31	137	complete trnN-GUU
	Chromosome 2	96.386	83	3	0	112648	112730	755369	755451	4.22e-31	137	complete trnN-GUU
MTPT11	Chromosome 2	96.351	2686	36	13	67691	70332	660391	657724	0	4361	complete psbJ;complete psbL;complete psbF;complete psbE;complete petL;complete petG;complete trnW-CCA;complete trnP-UGG
MTPT12	Chromosome 2	96.296	81	3	0	5	85	647767	647687	5.46e-30	134	complete trnH-GUG
MTPT13	Chromosome 2	94.286	35	2	0	56343	56377	304376	304342	4.38e-06	54.7	partial atpB
MTPT14	Chromosome 2	92.405	79	6	0	55599	55677	66111	66033	7.12e-24	113	complete trnM-CAU
MTPT15	Chromosome 2	90.278	72	6	1	59783	59853	352775	352846	9.27e-18	93.5	partial rbcL
MTPT16	Chromosome 2	83.721	86	12	2	34428	34512	698127	698211	7.22e-14	80.5	partial trnT-GGU
MTPT17	Chromosome 2	82.418	91	4	6	89858	89936	134705	134615	1.56e-10	69.4	complete trnI-CAU
	Chromosome 2	82.418	91	4	6	156977	157055	134615	134705	1.56e-10	69.4	complete trnI-CAU
